# Supplementary material for: Misic, a general deep learning-based method for the high-throughput cell segmentation of complex bacterial communities
Source: eLife. 2021 Sep 9;10:e65151. doi: 10.7554/eLife.65151 (PMC8478410; doi:10.7554/eLife.65151)
Supplement: Figure 2—source data 1. [file elife-65151-fig2-data1.csv]

1.000000000000000000e+00	9.770642201834862650e-01	9.770642201834862650e-01	9.770642201834862650e-01	9.770642201834862650e-01	9.770642201834862650e-01	9.770642201834862650e-01	9.770642201834862650e-01	9.724770642201835402e-01	9.724770642201835402e-01	9.724770642201835402e-01	9.724770642201835402e-01	9.678899082568807044e-01	9.678899082568807044e-01	9.678899082568807044e-01	9.678899082568807044e-01	9.678899082568807044e-01	9.678899082568807044e-01	9.678899082568807044e-01	9.678899082568807044e-01	9.633027522935779796e-01	9.633027522935779796e-01	9.633027522935779796e-01	9.587155963302752548e-01	9.587155963302752548e-01	9.587155963302752548e-01	9.587155963302752548e-01	9.587155963302752548e-01	9.541284403669725300e-01	9.449541284403669694e-01	9.357798165137615198e-01	9.220183486238532344e-01	9.174311926605505096e-01	9.036697247706422242e-01	8.899082568807339388e-01	8.807339449541284893e-01	8.807339449541284893e-01	8.715596330275229286e-01	8.669724770642202039e-01	8.669724770642202039e-01	8.577981651376146432e-01	8.577981651376146432e-01	8.577981651376146432e-01	8.577981651376146432e-01	8.577981651376146432e-01	8.577981651376146432e-01	8.577981651376146432e-01	8.577981651376146432e-01	8.577981651376146432e-01	8.532110091743119185e-01
9.699999999999999734e-01	9.509803921568626972e-01	9.509803921568626972e-01	9.509803921568626972e-01	9.509803921568626972e-01	9.460784313725489891e-01	9.460784313725489891e-01	9.460784313725489891e-01	9.460784313725489891e-01	9.460784313725489891e-01	9.460784313725489891e-01	9.460784313725489891e-01	9.460784313725489891e-01	9.460784313725489891e-01	9.460784313725489891e-01	9.460784313725489891e-01	9.460784313725489891e-01	9.460784313725489891e-01	9.460784313725489891e-01	9.411764705882352811e-01	9.411764705882352811e-01	9.411764705882352811e-01	9.411764705882352811e-01	9.411764705882352811e-01	9.411764705882352811e-01	9.411764705882352811e-01	9.411764705882352811e-01	9.411764705882352811e-01	9.411764705882352811e-01	9.362745098039215730e-01	9.313725490196078649e-01	9.264705882352941568e-01	9.264705882352941568e-01	9.264705882352941568e-01	9.264705882352941568e-01	9.264705882352941568e-01	9.264705882352941568e-01	9.264705882352941568e-01	9.264705882352941568e-01	9.166666666666666297e-01	9.117647058823529216e-01	9.068627450980392135e-01	9.019607843137255054e-01	9.019607843137255054e-01	9.019607843137255054e-01	9.019607843137255054e-01	8.970588235294117974e-01	8.921568627450980893e-01	8.921568627450980893e-01	8.921568627450980893e-01
9.851485148514851353e-01	9.613526570048309683e-01	9.613526570048309683e-01	9.613526570048309683e-01	9.613526570048309683e-01	9.613526570048309683e-01	9.565217391304348116e-01	9.565217391304348116e-01	9.565217391304348116e-01	9.565217391304348116e-01	9.565217391304348116e-01	9.565217391304348116e-01	9.565217391304348116e-01	9.565217391304348116e-01	9.565217391304348116e-01	9.565217391304348116e-01	9.565217391304348116e-01	9.565217391304348116e-01	9.565217391304348116e-01	9.516908212560386549e-01	9.516908212560386549e-01	9.516908212560386549e-01	9.516908212560386549e-01	9.516908212560386549e-01	9.516908212560386549e-01	9.468599033816424981e-01	9.420289855072463414e-01	9.420289855072463414e-01	9.371980676328502957e-01	9.371980676328502957e-01	9.371980676328502957e-01	9.371980676328502957e-01	9.323671497584541390e-01	9.275362318840579823e-01	9.227053140096618256e-01	9.082125603864734664e-01	8.985507246376811530e-01	8.985507246376811530e-01	8.985507246376811530e-01	8.888888888888888395e-01	8.840579710144927938e-01	8.695652173913043237e-01	8.695652173913043237e-01	8.599033816425121213e-01	8.550724637681159646e-01	8.550724637681159646e-01	8.550724637681159646e-01	8.550724637681159646e-01	8.550724637681159646e-01	8.550724637681159646e-01
1.000000000000000000e+00	9.588235294117647411e-01	9.588235294117647411e-01	9.588235294117647411e-01	9.588235294117647411e-01	9.588235294117647411e-01	9.588235294117647411e-01	9.588235294117647411e-01	9.588235294117647411e-01	9.588235294117647411e-01	9.588235294117647411e-01	9.588235294117647411e-01	9.529411764705881804e-01	9.529411764705881804e-01	9.529411764705881804e-01	9.411764705882352811e-01	9.411764705882352811e-01	9.411764705882352811e-01	9.411764705882352811e-01	9.411764705882352811e-01	9.352941176470588314e-01	9.294117647058823817e-01	9.294117647058823817e-01	9.294117647058823817e-01	9.294117647058823817e-01	9.176470588235293713e-01	9.058823529411764719e-01	9.000000000000000222e-01	8.882352941176470118e-01	8.882352941176470118e-01	8.823529411764705621e-01	8.764705882352941124e-01	8.764705882352941124e-01	8.705882352941176627e-01	8.705882352941176627e-01	8.588235294117646523e-01	8.588235294117646523e-01	8.470588235294117530e-01	8.352941176470588536e-01	8.294117647058824039e-01	8.235294117647058432e-01	8.235294117647058432e-01	8.176470588235293935e-01	8.176470588235293935e-01	8.176470588235293935e-01	8.058823529411764941e-01	8.058823529411764941e-01	7.882352941176470340e-01	7.823529411764705843e-01	7.647058823529411242e-01
[truncated: 50 more columns]
