# Supplementary material for: Misic, a general deep learning-based method for the high-throughput cell segmentation of complex bacterial communities
Source: eLife. 2021 Sep 9;10:e65151. doi: 10.7554/eLife.65151 (PMC8478410; doi:10.7554/eLife.65151)
Supplement: Figure 2—source data 2. [file elife-65151-fig2-data2.csv]

1.000000000000000000e+00	9.853658536585365724e-01	9.853658536585365724e-01	9.853658536585365724e-01	9.853658536585365724e-01	9.853658536585365724e-01	9.853658536585365724e-01	9.853658536585365724e-01	9.853658536585365724e-01	9.853658536585365724e-01	9.853658536585365724e-01	9.853658536585365724e-01	9.853658536585365724e-01	9.853658536585365724e-01	9.853658536585365724e-01	9.853658536585365724e-01	9.853658536585365724e-01	9.853658536585365724e-01	9.853658536585365724e-01	9.804878048780487632e-01	9.804878048780487632e-01	9.804878048780487632e-01	9.756097560975609539e-01	9.756097560975609539e-01	9.756097560975609539e-01	9.756097560975609539e-01	9.756097560975609539e-01	9.756097560975609539e-01	9.707317073170731447e-01	9.707317073170731447e-01	9.707317073170731447e-01	9.707317073170731447e-01	9.707317073170731447e-01	9.658536585365853355e-01	9.658536585365853355e-01	9.658536585365853355e-01	9.658536585365853355e-01	9.658536585365853355e-01	9.609756097560975263e-01	9.609756097560975263e-01	9.609756097560975263e-01	9.609756097560975263e-01	9.560975609756097171e-01	9.560975609756097171e-01	9.560975609756097171e-01	9.560975609756097171e-01	9.560975609756097171e-01	9.560975609756097171e-01	9.560975609756097171e-01	9.560975609756097171e-01
9.852216748768473087e-01	9.852216748768473087e-01	9.852216748768473087e-01	9.852216748768473087e-01	9.852216748768473087e-01	9.852216748768473087e-01	9.802955665024630783e-01	9.802955665024630783e-01	9.802955665024630783e-01	9.802955665024630783e-01	9.802955665024630783e-01	9.802955665024630783e-01	9.802955665024630783e-01	9.802955665024630783e-01	9.802955665024630783e-01	9.753694581280788478e-01	9.753694581280788478e-01	9.753694581280788478e-01	9.753694581280788478e-01	9.704433497536946174e-01	9.704433497536946174e-01	9.704433497536946174e-01	9.704433497536946174e-01	9.704433497536946174e-01	9.704433497536946174e-01	9.704433497536946174e-01	9.704433497536946174e-01	9.704433497536946174e-01	9.704433497536946174e-01	9.704433497536946174e-01	9.704433497536946174e-01	9.704433497536946174e-01	9.704433497536946174e-01	9.704433497536946174e-01	9.655172413793103869e-01	9.655172413793103869e-01	9.655172413793103869e-01	9.655172413793103869e-01	9.655172413793103869e-01	9.655172413793103869e-01	9.605911330049261565e-01	9.605911330049261565e-01	9.605911330049261565e-01	9.605911330049261565e-01	9.605911330049261565e-01	9.556650246305419261e-01	9.556650246305419261e-01	9.556650246305419261e-01	9.556650246305419261e-01	9.556650246305419261e-01
9.788359788359788372e-01	9.736842105263158187e-01	9.736842105263158187e-01	9.736842105263158187e-01	9.736842105263158187e-01	9.736842105263158187e-01	9.736842105263158187e-01	9.736842105263158187e-01	9.736842105263158187e-01	9.736842105263158187e-01	9.736842105263158187e-01	9.736842105263158187e-01	9.684210526315789602e-01	9.684210526315789602e-01	9.684210526315789602e-01	9.684210526315789602e-01	9.684210526315789602e-01	9.684210526315789602e-01	9.684210526315789602e-01	9.631578947368421018e-01	9.631578947368421018e-01	9.631578947368421018e-01	9.631578947368421018e-01	9.631578947368421018e-01	9.631578947368421018e-01	9.631578947368421018e-01	9.631578947368421018e-01	9.631578947368421018e-01	9.578947368421052433e-01	9.578947368421052433e-01	9.578947368421052433e-01	9.578947368421052433e-01	9.578947368421052433e-01	9.578947368421052433e-01	9.526315789473683848e-01	9.526315789473683848e-01	9.526315789473683848e-01	9.526315789473683848e-01	9.421052631578947789e-01	9.421052631578947789e-01	9.421052631578947789e-01	9.421052631578947789e-01	9.421052631578947789e-01	9.421052631578947789e-01	9.421052631578947789e-01	9.421052631578947789e-01	9.421052631578947789e-01	9.421052631578947789e-01	9.421052631578947789e-01	9.421052631578947789e-01
9.817073170731707155e-01	9.757575757575757125e-01	9.757575757575757125e-01	9.757575757575757125e-01	9.757575757575757125e-01	9.757575757575757125e-01	9.757575757575757125e-01	9.757575757575757125e-01	9.757575757575757125e-01	9.757575757575757125e-01	9.696969696969697239e-01	9.696969696969697239e-01	9.696969696969697239e-01	9.696969696969697239e-01	9.696969696969697239e-01	9.696969696969697239e-01	9.696969696969697239e-01	9.696969696969697239e-01	9.696969696969697239e-01	9.696969696969697239e-01	9.696969696969697239e-01	9.696969696969697239e-01	9.696969696969697239e-01	9.636363636363636243e-01	9.636363636363636243e-01	9.636363636363636243e-01	9.636363636363636243e-01	9.636363636363636243e-01	9.575757575757575246e-01	9.575757575757575246e-01	9.575757575757575246e-01	9.575757575757575246e-01	9.575757575757575246e-01	9.575757575757575246e-01	9.575757575757575246e-01	9.575757575757575246e-01	9.575757575757575246e-01	9.515151515151515360e-01	9.515151515151515360e-01	9.515151515151515360e-01	9.515151515151515360e-01	9.515151515151515360e-01	9.515151515151515360e-01	9.515151515151515360e-01	9.454545454545454364e-01	9.454545454545454364e-01	9.454545454545454364e-01	9.393939393939394478e-01	9.333333333333333481e-01	9.333333333333333481e-01
[truncated: 50 more columns]
