# Supplementary material for: Misic, a general deep learning-based method for the high-throughput cell segmentation of complex bacterial communities
Source: eLife. 2021 Sep 9;10:e65151. doi: 10.7554/eLife.65151 (PMC8478410; doi:10.7554/eLife.65151)
Supplement: Figure 3—source data 2. [file elife-65151-fig3-data2.csv]

1.000000000000000000e+00	9.583333333333333703e-01	9.583333333333333703e-01	9.583333333333333703e-01	9.583333333333333703e-01	9.583333333333333703e-01	9.583333333333333703e-01	9.583333333333333703e-01	9.583333333333333703e-01	9.583333333333333703e-01	9.583333333333333703e-01	9.583333333333333703e-01	9.583333333333333703e-01	9.583333333333333703e-01	9.583333333333333703e-01	9.583333333333333703e-01	9.583333333333333703e-01	9.583333333333333703e-01	9.583333333333333703e-01	9.583333333333333703e-01	9.583333333333333703e-01	9.375000000000000000e-01	9.375000000000000000e-01	9.166666666666666297e-01	9.166666666666666297e-01	9.166666666666666297e-01	8.958333333333333703e-01	8.958333333333333703e-01	8.958333333333333703e-01	8.750000000000000000e-01	8.750000000000000000e-01	8.750000000000000000e-01	8.750000000000000000e-01	8.333333333333333703e-01	7.708333333333333703e-01	7.708333333333333703e-01	7.708333333333333703e-01	7.500000000000000000e-01	7.500000000000000000e-01	7.500000000000000000e-01	7.291666666666666297e-01	7.291666666666666297e-01	7.291666666666666297e-01	7.291666666666666297e-01	6.875000000000000000e-01	6.875000000000000000e-01	6.458333333333333703e-01	6.250000000000000000e-01	6.250000000000000000e-01	6.250000000000000000e-01
1.000000000000000000e+00	9.473684210526315264e-01	9.473684210526315264e-01	9.473684210526315264e-01	9.473684210526315264e-01	9.473684210526315264e-01	9.473684210526315264e-01	9.473684210526315264e-01	9.473684210526315264e-01	9.473684210526315264e-01	9.473684210526315264e-01	9.473684210526315264e-01	9.473684210526315264e-01	9.473684210526315264e-01	9.473684210526315264e-01	9.473684210526315264e-01	9.473684210526315264e-01	9.473684210526315264e-01	9.473684210526315264e-01	9.473684210526315264e-01	9.473684210526315264e-01	9.210526315789473450e-01	9.210526315789473450e-01	9.210526315789473450e-01	9.210526315789473450e-01	9.210526315789473450e-01	8.947368421052631637e-01	8.947368421052631637e-01	8.947368421052631637e-01	8.684210526315789824e-01	8.684210526315789824e-01	8.684210526315789824e-01	8.684210526315789824e-01	8.684210526315789824e-01	8.157894736842105088e-01	8.157894736842105088e-01	8.157894736842105088e-01	7.894736842105263275e-01	7.894736842105263275e-01	7.631578947368421462e-01	7.368421052631578538e-01	7.368421052631578538e-01	7.368421052631578538e-01	7.368421052631578538e-01	7.105263157894736725e-01	7.105263157894736725e-01	7.105263157894736725e-01	6.842105263157894912e-01	6.842105263157894912e-01	6.842105263157894912e-01
1.000000000000000000e+00	9.090909090909090606e-01	9.090909090909090606e-01	9.090909090909090606e-01	9.090909090909090606e-01	9.090909090909090606e-01	9.090909090909090606e-01	9.090909090909090606e-01	9.090909090909090606e-01	8.909090909090908728e-01	8.909090909090908728e-01	8.909090909090908728e-01	8.909090909090908728e-01	8.909090909090908728e-01	8.909090909090908728e-01	8.909090909090908728e-01	8.909090909090908728e-01	8.909090909090908728e-01	8.909090909090908728e-01	8.909090909090908728e-01	8.727272727272726849e-01	8.727272727272726849e-01	8.727272727272726849e-01	8.727272727272726849e-01	8.363636363636363091e-01	8.181818181818182323e-01	8.181818181818182323e-01	7.818181818181818565e-01	7.818181818181818565e-01	7.818181818181818565e-01	7.818181818181818565e-01	7.818181818181818565e-01	7.636363636363636687e-01	7.454545454545454808e-01	7.272727272727272929e-01	7.272727272727272929e-01	6.909090909090909172e-01	6.909090909090909172e-01	6.909090909090909172e-01	6.545454545454545414e-01	6.181818181818181657e-01	6.181818181818181657e-01	6.181818181818181657e-01	5.818181818181817899e-01	5.818181818181817899e-01	5.636363636363636020e-01	5.636363636363636020e-01	5.636363636363636020e-01	5.636363636363636020e-01	5.636363636363636020e-01
1.000000000000000000e+00	9.714285714285714191e-01	9.714285714285714191e-01	9.714285714285714191e-01	9.714285714285714191e-01	9.714285714285714191e-01	9.714285714285714191e-01	9.714285714285714191e-01	9.714285714285714191e-01	9.714285714285714191e-01	9.714285714285714191e-01	9.714285714285714191e-01	9.714285714285714191e-01	9.428571428571428381e-01	9.428571428571428381e-01	9.428571428571428381e-01	9.428571428571428381e-01	9.428571428571428381e-01	9.142857142857142572e-01	9.142857142857142572e-01	9.142857142857142572e-01	9.142857142857142572e-01	9.142857142857142572e-01	8.857142857142856762e-01	8.857142857142856762e-01	8.857142857142856762e-01	8.571428571428570953e-01	8.285714285714286254e-01	8.285714285714286254e-01	8.285714285714286254e-01	8.285714285714286254e-01	8.285714285714286254e-01	8.285714285714286254e-01	8.285714285714286254e-01	8.285714285714286254e-01	8.285714285714286254e-01	8.285714285714286254e-01	7.714285714285714635e-01	7.428571428571428825e-01	7.428571428571428825e-01	7.428571428571428825e-01	7.428571428571428825e-01	7.142857142857143016e-01	6.857142857142857206e-01	6.857142857142857206e-01	6.857142857142857206e-01	6.857142857142857206e-01	6.571428571428571397e-01	6.571428571428571397e-01	6.285714285714285587e-01
1.000000000000000000e+00	9.749999999999999778e-01	9.749999999999999778e-01	9.749999999999999778e-01	9.749999999999999778e-01	9.749999999999999778e-01	9.499999999999999556e-01	9.499999999999999556e-01	9.499999999999999556e-01	9.499999999999999556e-01	9.250000000000000444e-01	9.250000000000000444e-01	9.250000000000000444e-01	9.250000000000000444e-01	9.250000000000000444e-01	9.250000000000000444e-01	9.250000000000000444e-01	9.250000000000000444e-01	9.250000000000000444e-01	9.250000000000000444e-01	9.250000000000000444e-01	9.250000000000000444e-01	9.250000000000000444e-01	9.250000000000000444e-01	9.000000000000000222e-01	9.000000000000000222e-01	8.750000000000000000e-01	8.750000000000000000e-01	8.499999999999999778e-01	8.499999999999999778e-01	8.499999999999999778e-01	8.499999999999999778e-01	8.499999999999999778e-01	8.499999999999999778e-01	8.499999999999999778e-01	8.499999999999999778e-01	8.499999999999999778e-01	8.499999999999999778e-01	8.499999999999999778e-01	8.499999999999999778e-01	8.499999999999999778e-01	8.249999999999999556e-01	8.000000000000000444e-01	8.000000000000000444e-01	8.000000000000000444e-01	8.000000000000000444e-01	8.000000000000000444e-01	8.000000000000000444e-01	8.000000000000000444e-01	8.000000000000000444e-01
[truncated: 50 more columns]
