# Supplementary material for: Misic, a general deep learning-based method for the high-throughput cell segmentation of complex bacterial communities
Source: eLife. 2021 Sep 9;10:e65151. doi: 10.7554/eLife.65151 (PMC8478410; doi:10.7554/eLife.65151)
Supplement: Figure 4—source data 3. [file elife-65151-fig4-data3.csv]

NAME	CATEGORY.index	PARENT	PARENT.location.normalized.x	POSITION
m10	6	b588	-0.033547554	1
m100	7	b439	0.1811671	1
m1000	8	b3238	0.42398864	10
m1001	3	b3366	-0.56558204	10
m1002	5	b3233	-0.16958933	10
m1003	6	b3206	-0.013649981	10
m1004	5	b3377	-0.109357886	10
m1005	6	b3234	-0.03463492	10
m1006	5	b3327	-0.24359028	10
m1007	6	b3332	-0.037609868	10
m1008	7	b3311	0.15401456	10
m1009	7	b3336	0.18471539	10
m101	7	b216	0.101647526	1
m1010	7	b3373	0.12996492	10
m1011	6	b3199	-0.07768584	10
m1012	5	b3297	-0.10961117	10
m1013	7	b3271	0.12521064	10
m1014	7	b3286	0.16576412	10
m1015	6	b3323	-0.040409837	10
m1016	6	b3312	0.01730705	10
m1017	6	b3320	-0.04438361	10
m1018	7	b3253	0.091868296	10
m1019	7	b3292	0.27095506	10
m102	5	b190	-0.14956713	1
m1020	6	b3261	-0.03900787	10
m1021	9	b3225	0.5969789	10
m1022	7	b3322	0.11396968	10
m1023	6	b3227	-0.027215973	10
m1024	6	b3245	-0.023840422	10
m1025	6	b3379	0.05490535	10
m1026	6	b3209	0.0017356251	10
m1027	6	b3257	0.040754475	10
m1028	6	b3279	-0.03022999	10
m1029	4	b3339	-0.32373846	10
m103	5	b116	-0.12500139	1
m1030	6	b3221	-0.050711777	10
m1031	7	b3363	0.100613736	10
m1032	7	b3251	0.14348748	10
m1033	6	b3301	-0.07856757	10
m1034	6	b3384	-0.04974088	10
m1035	7	b3387	0.1286937	10
m1036	5	b3222	-0.1436572	10
m1037	7	b3360	0.15089901	10
m1038	6	b3313	-0.06460381	10
m1039	6	b3187	-0.052755855	10
m104	5	b254	-0.099812336	1
m1040	7	b3359	0.11457598	10
m1041	6	b3229	0.0013721094	10
m1042	7	b3303	0.09254886	10
m1043	6	b3218	-0.027142797	10
m1044	3	b3388	-0.5039393	10
m1045	6	b3319	0.08735264	10
m1046	6	b3246	-0.043300696	10
m1047	5	b3288	-0.095108554	10
m1048	7	b3219	0.12109865	10
m1049	7	b3211	0.2190422	10
m105	6	b225	-0.055787403	1
m1050	6	b3275	-0.06660661	10
m1051	7	b3230	0.15730016	10
m1052	4	b3189	-0.33044714	10
m1053	9	b3700	0.5545901	11
m1054	7	b3451	0.17792137	11
m1055	7	b3653	0.10247181	11
m1056	5	b3446	-0.15618142	11
m1057	6	b3490	0.086413525	11
m1058	6	b3448	0.05882468	11
m1059	7	b3616	0.21116778	11
m106	3	b433	-0.48049593	1
m1060	6	b3665	0.06499542	11
m1061	7	b3553	0.13526076	11
m1062	6	b3672	0.0552962	11
m1063	5	b3661	-0.15835844	11
m1064	7	b3433	0.19341229	11
m1065	6	b3562	-0.04201664	11
m1066	6	b3670	-0.049871676	11
m1067	7	b3613	0.19544934	11
m1068	6	b3477	-0.0753193	11
m1069	6	b3467	0.08195315	11
m107	6	b15	-0.021363476	1
m1070	6	b3422	0.04257938	11
m1071	6	b3421	-0.043224555	11
m1072	6	b3635	-0.0012466346	11
m1073	6	b3651	-0.014084863	11
m1074	6	b3679	0.07467686	11
m1075	7	b3583	0.22989741	11
m1076	4	b3466	-0.3363948	11
m1077	6	b3586	-0.010341901	11
m1078	7	b3493	0.16619202	11
m1079	7	b3538	0.09331592	11
m108	8	b694	0.33212608	1
m1080	5	b3535	-0.16529112	11
m1081	9	b3688	0.46621156	11
m1082	8	b3551	0.3502224	11
m1083	6	b3426	0.035286646	11
m1084	7	b3453	0.18281423	11
m1085	6	b3666	-0.0457961	11
m1087	6	b3447	0.018796563	11
m1088	7	b3547	0.19874415	11
m1089	6	b3663	-0.033852417	11
m109	6	b139	0.06072445	1
m1090	7	b3526	0.16169658	11
m1091	6	b3428	-0.06955935	11
m1092	6	b3582	0.038030397	11
m1093	7	b3431	0.2607453	11
m1094	5	b3618	-0.15443927	11
m1095	7	b3550	0.16413093	11
m1096	6	b3554	0.031973403	11
m1097	3	b3596	-0.4545484	11
m1098	6	b3697	0.0069806427	11
m1099	6	b3704	0.058433678	11
m11	5	b498	-0.21803206	1
m110	7	b715	0.14141929	1
m1100	7	b3588	0.22797765	11
m1101	9	b3598	0.5965075	11
m1102	6	b3695	0.016681306	11
m1103	10	b3591	0.71285933	11
m1104	6	b3691	-0.047726154	11
m1105	5	b3689	-0.15248266	11
m1106	4	b3522	-0.36880997	11
m1107	6	b3684	0.0	11
m1108	7	b3542	0.110495746	11
m1109	7	b3667	0.24439782	11
m111	6	b171	0.06384867	1
m1110	5	b3593	-0.17364803	11
m1111	8	b3606	0.4369469	11
m1112	7	b3646	0.12229389	11
m1113	5	b3654	-0.11785558	11
m1114	10	b3529	0.6685679	11
m1115	7	b3627	0.11229703	11
m1116	7	b3609	0.23952451	11
m1117	6	b3418	-0.0048804823	11
m1118	5	b3498	-0.11647525	11
m1119	7	b3527	0.17058027	11
m112	7	b178	0.18487906	1
m1120	6	b3510	0.068075694	11
m1121	6	b3495	-0.0048422627	11
m1122	6	b3614	-0.04651586	11
m1123	7	b3622	0.24039789	11
m1124	5	b3518	-0.113988504	11
m1125	6	b3647	-0.054626994	11
m1126	6	b3468	-0.023824723	11
m1127	7	b3590	0.1960782	11
m1128	6	b3478	0.056696154	11
m1129	5	b3617	-0.26839998	11
m113	6	b22	0.04087992	1
m1130	6	b3581	-0.010562261	11
m1131	5	b3619	-0.20078354	11
m1132	7	b3481	0.09909458	11
m1133	5	b3687	-0.15802628	11
m1134	7	b3438	0.15106387	11
m1135	6	b3659	-0.008556458	11
m1136	8	b3413	0.29757252	11
m1137	4	b3508	-0.3064865	11
m1138	7	b3578	0.13482688	11
m1139	5	b3483	-0.16695593	11
m114	6	b626	0.0058514625	1
m1140	6	b3533	0.052658383	11
m1141	5	b3449	-0.09286495	11
m1142	7	b3662	0.14251691	11
m1143	6	b3589	-0.050320365	11
m1144	6	b3515	0.07756273	11
m1145	6	b3546	0.08689807	11
m1146	6	b3435	-0.08082526	11
m1147	3	b3740	-0.47586828	12
m1148	3	b3805	-0.4551946	12
m1149	7	b3919	0.23295678	12
m115	6	b644	0.07712942	1
m1150	6	b3785	-0.029210454	12
m1151	6	b3898	-0.058002405	12
m1152	7	b3764	0.10878894	12
m1153	7	b4009	0.103680015	12
m1154	6	b3939	0.068284355	12
m1155	6	b3859	0.0683055	12
m1156	7	b3845	0.14678848	12
m1157	7	b3798	0.26257318	12
m1158	6	b3909	0.021191703	12
m1159	6	b3826	0.021793608	12
m116	4	b387	-0.32978112	1
m1160	6	b3719	0.046789996	12
m1161	5	b3978	-0.15535207	12
m1162	5	b4031	-0.10642403	12
m1163	6	b3949	0.07414559	12
m1164	7	b3883	0.16748387	12
m1165	6	b3910	0.022515502	12
m1166	7	b3848	0.17645437	12
m1167	7	b3890	0.17667235	12
m1168	6	b3790	-0.02616683	12
m1169	7	b3914	0.1797155	12
m117	6	b596	0.077789545	1
m1170	6	b3891	-0.07632364	12
m1171	7	b3811	0.26182726	12
m1172	7	b3742	0.16688724	12
m1174	6	b4032	0.03153255	12
m1175	8	b3782	0.36289304	12
m1177	6	b3902	0.07173603	12
m1178	6	b3792	-0.017524203	12
m1179	6	b3765	0.015564945	12
m118	6	b393	-0.045537133	1
m1180	8	b4012	0.27886444	12
m1181	6	b3920	0.048993915	12
m1183	3	b3877	-0.5485906	12
m1184	5	b3853	-0.09920546	12
m1185	6	b3906	8.154806E-4	12
m1186	6	b3933	-0.015892325	12
m1187	6	b3924	-0.07753914	12
m1188	7	b3773	0.2506467	12
m1189	3	b3938	-0.63602805	12
m119	7	b633	0.20820439	1
m1190	6	b3882	0.04957601	12
m1191	6	b4003	0.028818054	12
m1192	7	b3824	0.21057926	12
m1193	6	b3936	0.0015448736	12
m1194	5	b3901	-0.14535433	12
m1195	7	b3810	0.18114868	12
m1196	7	b4005	0.123165764	12
m1197	5	b3887	-0.11487113	12
m1198	6	b3981	-0.08472854	12
m1199	4	b3793	-0.40369296	12
m12	5	b326	-0.0979904	1
m120	5	b245	-0.09704494	1
m1200	6	b3828	-0.032807358	12
m1201	6	b3732	0.00978662	12
m1202	5	b3987	-0.093448006	12
m1203	5	b3834	-0.12500204	12
m1204	8	b3999	0.28894654	12
m1205	5	b3743	-0.14432722	12
m1206	6	b3844	-0.0072146794	12
m1207	10	b3973	0.64928085	12
m1208	6	b3967	-0.075785644	12
m1209	5	b3963	-0.18488315	12
m121	5	b47	-0.10390153	1
m1210	6	b3816	-0.08891672	12
m1211	4	b3854	-0.291555	12
m1213	4	b3964	-0.33936137	12
m1214	7	b3778	0.15686974	12
m1215	7	b3802	0.12960032	12
m1216	6	b3982	-0.010650645	12
m1217	7	b3958	0.13401319	12
m1218	7	b4013	0.16496933	12
m1219	6	b3922	-0.07021049	12
m122	3	b275	-0.5966798	1
m1220	3	b3992	-0.51965225	12
m1221	9	b4014	0.5736927	12
m1222	5	b3714	-0.11102508	12
m1223	6	b3820	0.083163396	12
m1224	6	b3750	-0.0204297	12
m1225	5	b3989	-0.120038174	12
m1226	7	b3759	0.18827124	12
m1227	6	b3911	-0.053931173	12
m1228	6	b3894	0.08174583	12
m1229	6	b3729	-0.063801475	12
m123	6	b81	0.08249373	1
m1230	7	b3813	0.10979226	12
m1231	8	b3761	0.37468374	12
m1232	9	b4015	0.5478034	12
m1233	5	b3966	-0.15047981	12
m1234	6	b3783	0.022968013	12
m1235	6	b3928	0.06750528	12
m1236	6	b3970	-0.057808273	12
m1237	10	b3748	0.7094601	12
m1239	6	b4030	-0.08100588	12
m124	6	b57	0.066838585	1
m1240	6	b3852	0.029384682	12
m1241	7	b4019	0.13938184	12
m1242	6	b3837	-0.05189482	12
m1243	6	b3851	-0.029664041	12
m1244	3	b4020	-0.53032535	12
m1245	6	b3969	-0.08905888	12
m1246	6	b3718	0.045282014	12
m1247	5	b3770	-0.119071685	12
m1248	7	b3767	0.10278577	12
m1249	5	b3863	-0.12721139	12
m125	7	b564	0.102657326	1
m1250	6	b3791	0.06572293	12
m1251	6	b3983	0.021371545	12
m1252	6	b3840	0.08920419	12
m1253	7	b3716	0.19478826	12
m1254	6	b3929	-0.062095985	12
m1255	5	b3842	-0.106384896	12
m1256	6	b3941	-0.0010998667	12
m1257	6	b3827	6.090562E-4	12
m1258	7	b3954	0.20752186	12
m1259	6	b3821	0.04782376	12
m126	7	b413	0.11124796	1
m1260	6	b3997	0.081414595	12
m1261	7	b3865	0.11364911	12
m1262	6	b3888	0.07304646	12
m1263	8	b4008	0.28321132	12
m1264	5	b3846	-0.1646056	12
m1265	6	b4021	-0.07429996	12
m1266	7	b3950	0.22630349	12
m1267	2	b3976	-0.7676153	12
m1268	5	b4265	-0.1981131	13
m1269	6	b4257	0.03026256	13
m127	6	b425	-0.08247054	1
m1270	6	b4194	0.0106375655	13
m1271	6	b4219	-0.026833044	13
m1272	6	b4271	-0.01972142	13
m1273	6	b4121	-0.06777928	13
m1274	6	b4075	0.07967763	13
m1275	7	b4165	0.18564591	13
m1276	6	b4293	-0.055333417	13
m1277	6	b4060	0.06294984	13
m1278	7	b4063	0.09354644	13
m1279	6	b4081	0.06667145	13
m128	6	b376	-0.027160946	1
m1280	5	b4138	-0.11896703	13
m1281	5	b4169	-0.10479559	13
m1283	6	b4289	-0.02872536	13
m1284	7	b4299	0.13596573	13
m1285	6	b4249	0.05269219	13
m1286	6	b4076	-0.043349378	13
m1287	6	b4277	0.06373578	13
m1288	5	b4163	-0.16160567	13
m1289	5	b4311	-0.12613699	13
m129	5	b676	-0.2309189	1
m1290	6	b4159	0.0430603	13
m1291	6	b4103	-0.02698655	13
m1292	6	b4107	-0.053272944	13
m1293	8	b4248	0.34017485	13
m1294	6	b4269	-0.024388485	13
m1295	7	b4240	0.22631605	13
m1296	7	b4093	0.11610612	13
m1297	5	b4245	-0.111594096	13
m1298	7	b4068	0.12081012	13
m1299	6	b4264	0.047129907	13
m13	6	b196	-0.073481984	1
m130	5	b69	-0.10138788	1
m1300	5	b4286	-0.22838233	13
m1301	6	b4236	-0.0661272	13
m1302	2	b4212	-0.77323824	13
m1303	6	b4113	-0.06341774	13
m1304	7	b4267	0.18118122	13
m1306	6	b4238	0.0610283	13
m1307	6	b4092	0.008382164	13
m1308	6	b4192	0.034080416	13
m1309	6	b4298	-0.05815835	13
m131	6	b535	-0.0015514406	1
m1310	6	b4316	-0.03324448	13
m1311	6	b4131	-0.010019463	13
m1312	6	b4129	-0.033719394	13
m1313	9	b4069	0.4616568	13
m1315	5	b4266	-0.10409492	13
m1316	7	b4058	0.17852335	13
m1317	7	b4221	0.24533202	13
m1318	7	b4189	0.1365859	13
m1319	8	b4090	0.43256226	13
m132	7	b670	0.13735819	1
m1320	8	b4043	0.43583652	13
m1321	6	b4274	-0.084029116	13
m1322	3	b4087	-0.5807613	13
m1323	7	b4162	0.094110325	13
m1324	6	b4241	-0.041164607	13
m1325	6	b4155	0.07057044	13
m1326	5	b4261	-0.11993621	13
m1327	7	b4056	0.2548632	13
m1328	6	b4302	-0.024518266	13
m1329	6	b4190	-0.028812915	13
m133	6	b364	-0.027284067	1
m1330	6	b4178	-0.008363355	13
m1331	6	b4285	-0.030574651	13
m1332	6	b4193	0.05195214	13
m1333	6	b4188	0.042240296	13
m1334	7	b4114	0.12595305	13
m1335	6	b4258	0.08578547	13
m1336	7	b4272	0.1208205	13
m1337	6	b4273	-0.016962454	13
m1338	6	b4296	0.064962044	13
m1339	8	b4276	0.35311887	13
m134	5	b476	-0.11082331	1
m1340	6	b4176	-0.052767463	13
m1341	6	b4123	0.037906602	13
m1342	7	b4252	0.12023566	13
m1343	5	b4234	-0.22646686	13
m1344	6	b4100	-0.052761752	13
m1345	6	b4231	0.025701957	13
m1346	6	b4220	-0.08363993	13
m1347	6	b4126	-0.026098184	13
m1348	6	b4202	-0.03810214	13
m1349	5	b4128	-0.20177586	13
m135	6	b185	0.06099585	1
m1350	5	b4191	-0.09416396	13
m1351	7	b4209	0.17207073	13
m1352	7	b4195	0.18429881	13
m1353	6	b4287	0.075801514	13
m1354	6	b4096	-0.013392159	13
m1355	6	b4160	-0.06306472	13
m1356	6	b4051	0.014065341	13
m1357	6	b4049	0.013616584	13
m1358	3	b4303	-0.50530875	13
m1359	6	b4204	0.03802413	13
m136	7	b53	0.11944497	1
m1360	8	b4182	0.36150876	13
m1361	4	b4295	-0.34039137	13
m1362	6	b4270	0.023519766	13
m1363	5	b4184	-0.12748273	13
m1364	3	b4318	-0.58673185	13
m1365	7	b4309	0.20900328	13
m1366	6	b4108	-0.039407443	13
m1367	5	b4522	-0.10226274	14
m1368	7	b4331	0.18056697	14
m1369	6	b4438	0.014795624	14
m137	7	b603	0.12626222	1
m1370	10	b4433	0.6708171	14
m1371	7	b4470	0.1765487	14
m1372	7	b4423	0.16214828	14
m1373	10	b4467	0.75915605	14
m1374	6	b4520	0.043858543	14
m1375	6	b4512	0.0093647735	14
m1376	6	b4532	0.076830454	14
m1377	6	b4529	0.046445806	14
m1378	4	b4324	-0.31068566	14
m1379	6	b4525	9.837117E-4	14
m138	7	b300	0.09710855	1
m1380	7	b4447	0.16159064	14
m1381	7	b4461	0.19772308	14
m1383	6	b4496	-0.01660643	14
m1384	5	b4402	-0.110755645	14
m1385	7	b4362	0.09507395	14
m1386	7	b4357	0.1801788	14
m1387	6	b4489	-0.015095163	14
m1388	6	b4452	0.021193812	14
m1389	6	b4418	-0.03869071	14
m139	10	b322	0.768585	1
m1390	7	b4449	0.1851234	14
m1391	6	b4469	0.08764696	14
m1392	7	b4499	0.22613129	14
m1393	7	b4394	0.1215509	14
m1394	6	b4459	0.037834205	14
m1395	5	b4393	-0.123465374	14
m1396	3	b4451	-0.48449972	14
m1397	5	b4497	-0.18526293	14
m1398	5	b4501	-0.22901233	14
m1399	6	b4379	-0.013249617	14
m14	5	b577	-0.0975233	1
m140	7	b293	0.2567382	1
m1400	9	b4408	0.4580264	14
m1401	7	b4503	0.13949041	14
m1402	7	b4460	0.15338151	14
m1403	6	b4338	0.033223256	14
m1404	7	b4487	0.10791455	14
m1405	7	b4411	0.21805395	14
m1406	6	b4510	-0.06455219	14
m1407	6	b4502	-0.036259685	14
m1408	7	b4504	0.17290471	14
m1409	6	b4383	0.08588283	14
m141	3	b561	-0.55449396	1
m1410	6	b4404	0.04626973	14
m1411	7	b4355	0.20883024	14
m1412	6	b4480	-0.0053928024	14
m1413	6	b4376	0.07189808	14
m1414	9	b4414	0.54385364	14
m1415	6	b4457	0.026446553	14
m1416	6	b4534	-0.032937173	14
m1417	4	b4350	-0.44498062	14
m1418	7	b4488	0.09161842	14
m1419	6	b4392	0.049383286	14
m142	6	b261	0.012803323	1
m1420	5	b4424	-0.18014708	14
m1421	5	b4396	-0.113545716	14
m1422	9	b4420	0.5554089	14
m1423	6	b4389	-0.021954611	14
m1424	6	b4384	0.03118851	14
m1425	5	b4524	-0.09550922	14
m1426	6	b4440	-0.00887895	14
m1427	6	b4397	0.020709336	14
m1428	6	b4363	0.07194348	14
m1429	5	b4399	-0.27188024	14
m143	6	b655	-0.06755454	1
m1430	6	b4521	-0.027670242	14
m1431	4	b4427	-0.3460136	14
m1432	5	b4348	-0.09831948	14
m1433	4	b4528	-0.37082303	14
m1434	6	b4444	0.016321411	14
m1435	6	b4360	-0.06588773	14
m1436	5	b4493	-0.23854189	14
m1437	6	b4370	0.07910849	14
m1438	5	b4513	-0.20196122	14
m1439	2	b4498	-0.6690107	14
m144	5	b295	-0.11627409	1
m1440	6	b4340	-0.04454754	14
m1441	6	b4466	-0.02828853	14
m1442	8	b4465	0.29529452	14
m1443	6	b4505	-0.02298772	14
m1444	7	b4455	0.18864278	14
m1445	7	b4537	0.22194953	14
m1446	7	b4473	0.12108331	14
m1447	7	b4482	0.1828784	14
m145	6	b478	-0.041358992	1
m1451	5	b4732	-0.13366212	15
m1452	7	b4660	0.1646907	15
m1453	7	b4731	0.09732741	15
m1454	7	b4651	0.1523276	15
m1455	6	b4759	0.020246746	15
m1456	6	b4756	0.02885147	15
m1457	7	b4740	0.17983788	15
m1458	5	b4648	-0.15362044	15
m1459	5	b4645	-0.113172024	15
m146	5	b337	-0.15276535	1
m1460	8	b4678	0.40384552	15
m1461	7	b4574	0.17388766	15
m1462	6	b4710	-0.0125800455	15
m1463	6	b4668	-0.009792886	15
m1464	6	b4752	0.08176586	15
m1465	6	b4781	-0.011920599	15
m1466	7	b4692	0.12022353	15
m1468	7	b4669	0.11102038	15
m1469	8	b4665	0.42628327	15
m147	6	b502	0.028704084	1
m1470	7	b4765	0.09093786	15
m1471	3	b4621	-0.5761159	15
m1472	7	b4652	0.14526866	15
m1473	7	b4585	0.26938343	15
m1474	5	b4600	-0.17410211	15
m1475	9	b4562	0.5117968	15
m1476	5	b4751	-0.1390891	15
m1477	6	b4564	0.07194295	15
m1478	6	b4768	0.07352714	15
m1479	6	b4560	-0.08902094	15
m148	6	b409	0.03745101	1
m1480	5	b4543	-0.18966575	15
m1481	6	b4550	0.00419201	15
m1482	7	b4699	0.14241703	15
m1483	6	b4724	0.03269229	15
m1484	5	b4637	-0.1493871	15
m1485	6	b4675	-0.044045184	15
m1486	6	b4686	0.08242192	15
m1487	6	b4766	0.06652375	15
m1488	8	b4632	0.33891606	15
m1489	7	b4557	0.16871873	15
m149	6	b527	-0.06731405	1
m1490	7	b4711	0.20800579	15
m1491	8	b4596	0.44585082	15
m1492	6	b4622	0.027656168	15
m1493	4	b4593	-0.27944517	15
m1494	7	b4569	0.10507505	15
m1495	6	b4571	-0.02372907	15
m1496	9	b4625	0.55084115	15
m1497	8	b4634	0.3195578	15
m1498	7	b4761	0.16721812	15
m1499	6	b4623	0.04805034	15
m15	6	b14	-0.06970025	1
m150	7	b99	0.14811485	1
m1500	8	b4561	0.36703193	15
m1502	6	b4757	0.05512053	15
m1503	7	b4604	0.22803415	15
m1504	6	b4641	0.088273995	15
m1505	6	b4683	0.05371884	15
m1506	6	b4552	0.06730877	15
m1507	6	b4703	0.03132806	15
m1508	6	b4551	0.08291888	15
m1509	6	b4565	0.06416651	15
m151	8	b691	0.30597296	1
m1510	6	b4720	-0.05448278	15
m1511	7	b4663	0.15172474	15
m1512	8	b4741	0.34428215	15
m1513	6	b4772	-0.08537333	15
m1514	6	b4626	-0.015035765	15
m1515	11	b4700	0.8645485	15
m1516	6	b4760	-0.06078866	15
m1517	6	b4707	0.055335816	15
m1518	7	b4619	0.10135844	15
m1519	6	b4690	0.032198872	15
m152	6	b45	0.02132315	1
m1520	8	b4682	0.33702782	15
m1521	6	b4730	0.015092141	15
m1522	8	b4718	0.38108507	15
m1523	6	b4612	-0.08796516	15
m1524	5	b4597	-0.1141003	15
m1525	5	b4633	-0.1948311	15
m1526	5	b4630	-0.108303316	15
m1527	8	b4644	0.3891251	15
m1528	2	b4746	-0.69090706	15
m1529	7	b4770	0.17836674	15
m153	6	b63	-0.03659395	1
m1530	6	b4556	0.0692957	15
m1531	6	b4670	0.0446087	15
m1532	7	b4778	0.23836923	15
m1533	7	b4588	0.11013124	15
m1534	6	b4736	0.02045815	15
m1535	6	b4706	-0.047846023	15
m1536	6	b4657	-0.07929929	15
m1537	9	b4592	0.50302666	15
m1538	6	b4676	-0.055395685	15
m1539	7	b4658	0.21389055	15
m154	8	b59	0.29724413	1
m1540	6	b4777	-0.0025562118	15
m1541	6	b4696	-0.023466408	15
m1542	7	b4583	0.19261862	15
m1543	6	b4735	-0.026193816	15
m1544	6	b4827	0.082619004	16
m1545	6	b4988	6.0082815E-4	16
m1546	6	b4807	0.036959935	16
m1547	6	b4875	0.03628361	16
m1548	8	b4809	0.35343206	16
m1549	5	b4961	-0.23656708	16
m155	6	b349	5.2546914E-4	1
m1550	5	b4805	-0.22554006	16
m1551	9	b4955	0.5847406	16
m1552	6	b4985	0.019136688	16
m1553	6	b4818	-0.0015333253	16
m1554	6	b4942	0.05704047	16
m1555	7	b4914	0.18611613	16
m1556	6	b5020	-0.035425838	16
m1557	6	b5005	-0.00892031	16
m1558	6	b4842	0.057710927	16
m1559	8	b4885	0.30282578	16
m156	7	b76	0.14889564	1
m1560	6	b4793	0.02514323	16
m1561	7	b5014	0.15531226	16
m1562	6	b4815	0.036718003	16
m1563	6	b5013	0.06583078	16
m1564	10	b4987	0.7047459	16
m1565	5	b4960	-0.19535927	16
m1566	7	b5004	0.22072719	16
m1567	6	b4930	-0.050321724	16
m1568	7	b4986	0.15487088	16
m1569	6	b5025	-0.031038927	16
m157	7	b61	0.10129854	1
m1570	7	b4813	0.17916505	16
m1571	6	b4970	0.030813102	16
m1572	6	b4891	0.06965179	16
m1573	6	b4926	0.04844009	16
m1574	6	b4832	-0.018257264	16
m1575	6	b4878	-0.048379272	16
m1576	7	b5056	0.1158813	16
m1577	3	b4895	-0.5801456	16
m1578	7	b4940	0.21840236	16
m1579	6	b4932	-0.049582932	16
m158	4	b562	-0.2926087	1
m1580	6	b4819	-0.055261716	16
m1581	6	b4847	-0.0146002	16
m1582	7	b4976	0.1998026	16
m1584	6	b5042	0.051164884	16
m1585	7	b4826	0.16443992	16
m1586	7	b5052	0.1530401	16
m1587	8	b4810	0.44302526	16
m1588	4	b4834	-0.27601162	16
m1589	2	b5026	-0.7237532	16
m159	6	b640	-0.061117698	1
m1590	6	b4845	0.041969616	16
m1591	8	b4864	0.2860912	16
m1592	8	b4843	0.36769828	16
m1593	7	b4978	0.09974946	16
m1594	7	b4959	0.10839201	16
m1595	5	b4833	-0.094585076	16
m1596	7	b4949	0.19631623	16
m1597	9	b4863	0.47153157	16
m1598	6	b5031	0.012260364	16
m16	5	b548	-0.1356229	1
m160	4	b589	-0.28090644	1
m1600	6	b5046	-0.012612376	16
m1601	6	b5022	0.086833075	16
m1602	7	b5017	0.2525198	16
m1603	7	b4806	0.14267561	16
m1604	6	b4944	-0.012951409	16
m1605	7	b4837	0.19245198	16
m1606	6	b4918	-0.07763578	16
m1607	6	b4855	-0.0770483	16
m1608	6	b4980	-0.02429131	16
m1609	4	b4859	-0.28933144	16
m161	6	b52	0.0034877434	1
m1610	3	b4852	-0.55594575	16
m1611	8	b4919	0.331603	16
m1612	6	b5034	-0.07235598	16
m1614	6	b5044	0.06900382	16
m1615	6	b4952	-0.005617389	16
m1616	6	b4896	0.04080192	16
m1617	6	b4860	-0.008758107	16
m1618	7	b4898	0.10473958	16
m1619	8	b4862	0.33289966	16
m162	6	b712	0.001686027	1
m1620	5	b4794	-0.22086196	16
m1621	6	b4908	0.0749525	16
m1622	6	b5028	0.07444035	16
m1623	7	b5027	0.16625038	16
m1624	6	b4994	-0.004293335	16
m1625	8	b4823	0.3359037	16
m1626	9	b4903	0.4822348	16
m1628	3	b5071	-0.5803344	17
m1629	6	b5066	-9.0837816E-4	17
m163	6	b319	0.07321553	1
m1630	6	b5087	-0.031830765	17
m1631	4	b5107	-0.31087917	17
m1632	9	b5080	0.58623326	17
m1633	5	b5111	-0.187271	17
m1634	5	b5109	-0.17887853	17
m1635	7	b5078	0.15747637	17
m1637	6	b5099	0.06023507	17
m1638	6	b5088	-0.008895113	17
m1639	6	b5083	0.01709042	17
m164	6	b559	0.009309949	1
m1640	6	b5108	-0.07182858	17
m1641	7	b5098	0.13756108	17
m1642	6	b5100	0.08092229	17
m1643	5	b5081	-0.1150243	17
m165	5	b544	-0.25982156	1
m1654	6	b5199	-0.03500734	18
m1655	7	b5671	0.18440716	18
m1656	6	b5296	-0.07749403	18
m1657	8	b5449	0.4376808	18
m1658	7	b5808	0.14259215	18
m1659	5	b5474	-0.09276245	18
m166	3	b218	-0.6078514	1
m1660	6	b5482	-0.037250917	18
m1661	3	b5364	-0.60416424	18
m1662	7	b5187	0.2697041	18
m1663	8	b5198	0.40787214	18
m1664	7	b5625	0.09605269	18
m1665	5	b5334	-0.12090594	18
m1666	7	b5308	0.17639917	18
m1667	7	b5203	0.2523243	18
m1668	6	b5441	-0.070614085	18
m1669	6	b5413	0.04146096	18
m167	3	b540	-0.47051316	1
m1670	5	b5468	-0.11522767	18
m1671	6	b5549	-0.06666597	18
m1672	6	b5398	0.0139166135	18
m1673	6	b5424	-0.079061925	18
m1674	6	b5616	-0.06666514	18
m1675	6	b5602	-0.025752496	18
m1676	6	b5457	0.050487485	18
m1677	7	b5788	0.096597336	18
m1678	6	b5349	0.06327903	18
m1679	6	b5422	-0.008005133	18
m168	7	b537	0.19226779	1
m1680	7	b5125	0.19340082	18
m1681	6	b5685	0.0460348	18
m1682	6	b5578	-4.3818666E-4	18
m1683	7	b5607	0.0970222	18
m1684	6	b5320	0.018498676	18
m1685	9	b5715	0.49062383	18
m1686	6	b5418	0.01394868	18
m1687	5	b5231	-0.16997519	18
m1688	4	b5692	-0.39065933	18
m1689	6	b5342	-0.016106194	18
m169	4	b197	-0.4334453	1
m1690	4	b5451	-0.3256486	18
m1691	6	b5414	0.06401585	18
m1692	7	b5440	0.10558624	18
m1693	7	b5786	0.09419828	18
m1694	6	b5729	0.023467727	18
m1695	7	b5756	0.20245567	18
m1696	6	b5126	0.08410716	18
m1697	5	b5212	-0.12127586	18
m1699	5	b5687	-0.09483704	18
m170	6	b312	0.089569636	1
m1700	7	b5464	0.14285204	18
m1701	6	b5141	0.03833059	18
m1702	6	b5377	-0.00448278	18
m1704	7	b5804	0.17277986	18
m1705	5	b5552	-0.14343373	18
m1706	6	b5186	0.015931152	18
m1707	6	b5326	0.0606552	18
m1708	6	b5291	-0.020943783	18
m1709	7	b5698	0.12942772	18
m1710	5	b5362	-0.199047	18
m1711	9	b5150	0.53097695	18
m1712	5	b5396	-0.21168977	18
m1713	4	b5368	-0.41043928	18
m1714	5	b5711	-0.09891401	18
m1715	6	b5356	0.04481382	18
m1716	7	b5218	0.19170706	18
m1717	8	b5190	0.42092434	18
m1718	2	b5211	-0.6384845	18
m1719	7	b5420	0.14684623	18
m172	6	b1161	-0.01201716	2
m1720	8	b5774	0.34570348	18
m1721	6	b5794	0.011026707	18
m1722	6	b5300	-0.0063027334	18
m1723	5	b5543	-0.13622136	18
m1724	6	b5353	-0.06651506	18
m1726	7	b5276	0.21542566	18
m1727	7	b5781	0.17036852	18
m1728	7	b5369	0.21509147	18
m1729	6	b5292	-0.016887221	18
m1730	7	b5740	0.13876832	18
m1731	8	b5807	0.4360162	18
m1732	6	b5678	-0.05403796	18
m1734	6	b5259	0.088293575	18
m1735	6	b5252	-0.019131426	18
m1736	5	b5668	-0.10963947	18
m1737	7	b5143	0.1995271	18
m1739	6	b5704	-0.06813278	18
m174	7	b1179	0.11296791	2
m1740	6	b5676	-0.013995133	18
m1741	8	b5267	0.3656592	18
m1742	6	b5310	-0.048280846	18
m1743	6	b5784	-0.008075835	18
m1744	6	b5779	-0.038543846	18
m1745	8	b5130	0.4304311	18
m1746	5	b5765	-0.15001318	18
m1747	6	b5127	0.004783415	18
m1748	7	b5359	0.16900882	18
m1749	4	b5719	-0.3687835	18
m175	8	b1186	0.33333293	2
m1750	5	b5797	-0.2583861	18
m1751	5	b5299	-0.10581686	18
m1752	8	b5696	0.3003345	18
m1754	6	b5703	0.027424825	18
m1755	5	b5444	-0.124721035	18
m1756	9	b5653	0.5280755	18
m1757	6	b5667	0.035639644	18
m1758	5	b5295	-0.12534572	18
m1759	6	b5442	0.026636412	18
m176	7	b1125	0.111024566	2
m1760	9	b5686	0.54589784	18
m1761	7	b5427	0.11561711	18
m1762	5	b5193	-0.21847229	18
m1763	5	b5131	-0.15429577	18
m1764	6	b5489	-0.009531198	18
m1765	8	b5428	0.43864635	18
m1766	7	b5229	0.26887527	18
m1767	6	b5663	0.08459424	18
m1768	5	b5631	-0.101584285	18
m1769	6	b5604	-0.050646447	18
m177	6	b974	-0.04272284	2
m1770	7	b5479	0.1995245	18
m1771	9	b5709	0.61102957	18
m1772	4	b5752	-0.2762538	18
m1773	5	b5154	-0.13900258	18
m1774	6	b5197	0.08826549	18
m1775	6	b5500	-0.065775864	18
m1776	6	b5738	0.021570222	18
m1777	5	b5194	-0.18711138	18
m1778	6	b5787	0.06913664	18
m1779	6	b5681	0.07140844	18
m178	6	b961	-0.08109807	2
m1780	6	b5244	0.04585642	18
m1781	7	b5460	0.1547862	18
m1782	6	b5409	0.036395185	18
m1783	3	b5434	-0.4624242	18
m1784	2	b5302	-0.6454456	18
m1785	5	b5213	-0.09536141	18
m1786	8	b5272	0.3030294	18
m1787	8	b5670	0.42345697	18
m1788	5	b5504	-0.15500148	18
m1789	7	b5172	0.10953374	18
m179	7	b793	0.15238994	2
m1790	7	b5622	0.17891374	18
m1791	6	b5598	-0.025071384	18
m1792	4	b5251	-0.39343083	18
m1793	3	b5123	-0.5986163	18
m1794	8	b5626	0.3021838	18
m1795	8	b5402	0.2824581	18
m1796	6	b5749	-0.08893393	18
m1797	5	b5388	-0.14750157	18
m1798	6	b5412	-0.056746665	18
m1799	7	b5680	0.14694853	18
m18	9	b357	0.47823197	1
m180	5	b870	-0.16226773	2
m1800	7	b5318	0.16776393	18
m1801	6	b5592	0.073186286	18
m1802	9	b5379	0.6001013	18
m1803	8	b5277	0.35156918	18
m1804	5	b5603	-0.106191605	18
m1805	4	b5507	-0.43340477	18
m1806	5	b5219	-0.101879396	18
m1807	7	b5223	0.1350263	18
m1808	8	b5720	0.41071406	18
m1809	5	b5785	-0.15023042	18
m181	6	b1241	-0.0630808	2
m1810	8	b5739	0.39976144	18
m1811	6	b5595	-0.0066694943	18
m1812	7	b5348	0.110955864	18
m1814	5	b5654	-0.11688884	18
m1815	6	b5487	0.04210626	18
m1816	8	b5303	0.34177917	18
m1817	6	b5617	-0.020165754	18
m1818	6	b5162	0.046109565	18
m182	7	b824	0.16729853	2
m1821	5	b5458	-0.12270218	18
m1822	2	b5400	-0.6754361	18
m1823	5	b5584	-0.13024999	18
m1824	7	b5132	0.13622722	18
m1825	6	b5643	-0.048427332	18
m1826	5	b5361	-0.23035143	18
m1828	6	b5360	0.07158593	18
m1829	9	b5138	0.5013487	18
m183	7	b1238	0.18923433	2
m1830	4	b5553	-0.38059193	18
m1831	6	b5201	-0.017474268	18
m1832	7	b5610	0.2597525	18
m1833	5	b5525	-0.12164804	18
m1834	6	b5746	0.040051457	18
m1835	6	b5142	0.07431151	18
m1836	9	b5382	0.5525388	18
m1837	7	b5327	0.26589584	18
m1838	7	b5200	0.21338734	18
m1839	6	b5650	0.020207722	18
m184	6	b818	0.010421725	2
m1840	5	b5363	-0.19024871	18
m1841	9	b5157	0.6044903	18
m1842	6	b5669	0.04175594	18
m1843	6	b5742	0.024493612	18
m1844	3	b5725	-0.61581635	18
m1845	6	b5494	-0.08095144	18
m1846	7	b5619	0.104401186	18
m1847	6	b5579	-0.05583738	18
m1848	6	b5227	-0.08975327	18
m1849	5	b5484	-0.09743715	18
m185	6	b1070	-0.06456887	2
m1850	7	b5357	0.13556339	18
m1851	5	b5470	-0.21634634	18
m1852	6	b5744	-0.050677884	18
m1853	8	b5155	0.32957727	18
m1854	6	b5405	-0.04239185	18
m1855	5	b5189	-0.18463808	18
m1856	6	b5587	0.036549933	18
m1857	4	b5509	-0.35088697	18
m1858	10	b5775	0.6789443	18
m1859	5	b5571	-0.14340164	18
m186	7	b962	0.09211616	2
m1860	7	b5459	0.114076205	18
m1861	9	b5589	0.5057973	18
m1862	6	b5191	0.08443287	18
m1863	7	b5745	0.11535173	18
m1864	7	b5637	0.16312467	18
m1865	6	b5620	-0.07793381	18
m1866	7	b5216	0.14360242	18
m1867	6	b5149	-0.073274925	18
m1869	6	b5183	-0.09059216	18
m187	7	b1068	0.22744645	2
m1870	4	b5674	-0.39608184	18
m1871	5	b5215	-0.13419858	18
m1872	4	b5196	-0.29205105	18
m1873	6	b5717	0.0	18
m1874	7	b5393	0.10167141	18
m1875	4	b5723	-0.43194622	18
m1877	6	b6184	0.037380558	19
m1878	4	b6201	-0.31117812	19
m1879	9	b6091	0.5443213	19
m188	4	b1038	-0.34180042	2
m1880	6	b5939	5.1955605E-4	19
m1881	5	b6145	-0.23135825	19
m1882	7	b5829	0.16081196	19
m1883	6	b6220	-0.031004906	19
m1884	6	b5912	-0.089700185	19
m1885	6	b6002	0.063419245	19
m1886	6	b6179	-0.02693927	19
m1887	6	b6164	-0.07027035	19
m1888	6	b6118	0.027780958	19
m1889	7	b5984	0.16788517	19
m189	2	b1102	-0.76708037	2
m1890	6	b5974	0.06137094	19
m1891	8	b6260	0.4414234	19
m1892	7	b6036	0.17532836	19
m1893	6	b6234	-0.059089858	19
m1894	7	b6206	0.18886153	19
m1895	8	b5841	0.2847912	19
m1896	7	b6170	0.22593428	19
m1897	6	b6245	-0.037558768	19
m1898	5	b5997	-0.12099212	19
m1899	7	b6233	0.17446944	19
m19	6	b328	-0.018508675	1
m190	6	b1121	-0.07443532	2
m1900	4	b5867	-0.3971547	19
m1901	6	b5931	0.04891313	19
m1902	7	b6242	0.19612688	19
m1903	7	b5869	0.09700799	19
m1904	6	b5930	0.0025243463	19
m1905	6	b6236	0.08628217	19
m1907	5	b6027	-0.09657786	19
m1908	5	b6232	-0.13290109	19
m1909	7	b5830	0.0994978	19
m191	4	b1116	-0.35910216	2
m1910	6	b6241	-0.04505899	19
m1911	6	b5918	0.0174511	19
m1912	6	b5890	-0.025675979	19
m1913	6	b6210	-0.014240108	19
m1914	6	b6150	0.08349653	19
m1915	2	b6024	-0.64025974	19
m1916	7	b5898	0.16808082	19
m1917	5	b6087	-0.16985807	19
m1918	6	b6127	0.0133413505	19
m1919	7	b6092	0.17218843	19
m192	10	b948	0.7274276	2
m1920	7	b6209	0.15290989	19
m1921	6	b6107	-0.0012354444	19
m1922	6	b6057	-0.0776428	19
m1923	8	b6138	0.39335203	19
m1924	6	b6246	-0.08348944	19
m1925	6	b6131	0.013817993	19
m1926	5	b6249	-0.105282575	19
m1927	7	b6166	0.20410891	19
m1928	6	b5922	0.062798396	19
m1929	6	b6006	-0.080545254	19
m193	5	b770	-0.11436504	2
m1930	6	b5924	-0.06215486	19
m1931	6	b6061	-0.04363599	19
m1932	6	b6173	0.041666668	19
m1933	6	b5995	-0.025745977	19
m1934	6	b6253	-0.011009308	19
m1935	6	b6185	-0.046509992	19
m1936	6	b6060	0.06115178	19
m1937	6	b6117	0.039098263	19
m1938	6	b6077	-0.023338389	19
m1939	6	b5873	0.008377668	19
m194	5	b1169	-0.20511366	2
m1940	6	b5879	-0.03164123	19
m1941	5	b5831	-0.10319563	19
m1942	2	b5901	-0.6592581	19
m1943	6	b6250	-0.045546975	19
m1944	5	b6140	-0.13617148	19
m1945	4	b5943	-0.3392249	19
m1946	6	b5891	-0.021664714	19
m1947	6	b6143	0.06113386	19
m1948	6	b6259	-0.08768253	19
m1949	7	b5927	0.12862515	19
m195	7	b1165	0.09982914	2
m1950	5	b6142	-0.14303619	19
m1951	6	b6218	-0.02176367	19
m1952	5	b6102	-0.23503007	19
m1953	6	b6226	0.060902357	19
m1954	6	b6115	-0.062036943	19
m1955	6	b5845	-0.026403446	19
m1956	5	b6268	-0.11511358	19
m1957	7	b5952	0.27173868	19
m1958	5	b6090	-0.18076837	19
m1959	9	b5948	0.59539723	19
m196	6	b953	0.0074437284	2
m1960	6	b6104	-0.07303657	19
m1961	7	b5836	0.2645122	19
m1962	6	b6021	0.03775651	19
m1963	6	b5886	-0.060124297	19
m1964	6	b6257	0.033082757	19
m1965	6	b6039	-5.486261E-4	19
m1966	6	b5957	0.015154497	19
m1967	5	b5907	-0.21388228	19
m1968	7	b6193	0.13454044	19
m1969	7	b6198	0.09731757	19
m197	5	b972	-0.11427422	2
m1970	6	b5920	0.022221137	19
m1971	6	b6148	0.07135007	19
m1972	6	b6098	0.0677049	19
m1973	6	b6130	0.07976554	19
m1974	6	b6126	-0.0030629686	19
m1975	5	b6023	-0.12812443	19
m1976	5	b6186	-0.14737214	19
m1977	6	b6230	0.016817825	19
m1978	5	b5923	-0.20532033	19
m198	6	b1216	0.08079996	2
m1980	6	b6110	-0.009278573	19
m1981	6	b6137	0.08430496	19
m1982	6	b5971	0.010654608	19
m1983	7	b6053	0.23562887	19
m1984	5	b5980	-0.12311293	19
m1985	6	b6215	-0.0043075937	19
m1986	5	b5947	-0.11178526	19
m1987	8	b5866	0.41760775	19
m1988	7	b5915	0.11526821	19
m1989	6	b5986	0.00941304	19
m199	6	b1163	-0.06747351	2
m1990	6	b6069	0.05633194	19
m1991	8	b6195	0.40232918	19
m1993	7	b6022	0.1291498	19
m1994	6	b6177	0.03014974	19
m1995	7	b6151	0.092531435	19
m1996	7	b6119	0.110215746	19
m1997	6	b5885	-0.07574769	19
m1998	4	b6227	-0.2943335	19
m1999	6	b5960	-0.018469725	19
m20	9	b48	0.56732696	1
m200	6	b1235	-0.01381707	2
m2000	6	b5909	0.0015755661	19
m2001	6	b6086	-0.06291155	19
m2002	7	b6147	0.13505763	19
m2003	5	b6094	-0.1905672	19
m2004	9	b5847	0.5333534	19
m2005	7	b5905	0.16698992	19
m2006	6	b6012	0.08029757	19
m2007	6	b6043	0.073993556	19
m2008	6	b6172	-0.0737669	19
m2009	7	b6256	0.14603584	19
m201	5	b940	-0.13093147	2
m2010	7	b6237	0.27173504	19
m2011	6	b6255	-0.07564761	19
m2012	5	b6254	-0.21196353	19
m2013	9	b5899	0.5636648	19
m2014	6	b6040	0.059844542	19
m2015	6	b5917	-0.031916413	19
m2016	7	b5911	0.16952083	19
m2017	6	b6266	0.054475963	19
m2018	6	b5999	0.055791724	19
m2019	6	b5966	-0.015973156	19
m202	6	b964	-0.013522318	2
m2020	6	b5970	0.03810249	19
m2021	5	b5963	-0.18600436	19
m2022	5	b6031	-0.12960322	19
m2023	7	b6159	0.10776335	19
m2024	6	b6212	0.014079998	19
m2025	5	b6020	-0.1318781	19
m2026	6	b6028	0.05909675	19
m2027	6	b6202	0.07750334	19
m2028	4	b6207	-0.40677276	19
m2029	8	b5880	0.28061005	19
m203	6	b1075	-0.03625041	2
m2032	6	b5977	-0.011512176	19
m2035	6	b6527	-0.042172864	20
m2036	7	b6539	0.2612021	20
m2037	7	b6285	0.14347933	20
m2038	7	b6481	0.19756378	20
m2039	6	b6392	0.061749153	20
m2040	6	b6519	-0.033691786	20
m2041	3	b6286	-0.57621926	20
m2042	7	b6522	0.15680923	20
m2043	6	b6629	0.037290663	20
m2044	6	b6480	-0.063528955	20
m2045	5	b6395	-0.18141854	20
m2046	6	b6485	0.07424876	20
m2048	5	b6405	-0.15265267	20
m2049	7	b6589	0.10667997	20
m205	6	b960	-0.06023985	2
m2050	7	b6610	0.17738865	20
m2051	6	b6581	0.055865493	20
m2052	5	b6624	-0.10582664	20
m2053	5	b6596	-0.17712711	20
m2054	6	b6296	-0.06647007	20
m2055	6	b6474	0.0	20
m2056	8	b6618	0.43660572	20
m2057	6	b6413	-0.048058454	20
m2058	5	b6511	-0.166665	20
m2059	7	b6550	0.17436413	20
m206	4	b1035	-0.37628627	2
m2060	5	b6444	-0.19259854	20
m2061	9	b6365	0.48256925	20
m2062	6	b6620	0.06677947	20
m2063	7	b6558	0.12101337	20
m2064	6	b6289	-0.056793626	20
m2065	3	b6391	-0.59018826	20
m2066	6	b6320	0.023730053	20
m2067	5	b6557	-0.21258353	20
m2068	6	b6504	-0.036983367	20
m2069	4	b6566	-0.43667322	20
m207	7	b1053	0.17285967	2
m2070	5	b6528	-0.17644149	20
m2071	4	b6303	-0.38859177	20
m2072	6	b6583	0.08127496	20
m2073	4	b6462	-0.414228	20
m2074	10	b6429	0.72799146	20
m2075	3	b6553	-0.57124746	20
m2076	6	b6423	0.04269105	20
m2077	6	b6552	0.011255532	20
m2078	9	b6456	0.5091329	20
m2079	9	b6440	0.54835945	20
m208	4	b923	-0.30543226	2
m2080	6	b6605	-0.034392357	20
m2082	6	b6546	0.08287793	20
m2083	6	b6419	0.082121074	20
m2084	7	b6312	0.1282277	20
m2085	4	b6451	-0.35619313	20
m2086	6	b6502	0.055198815	20
m2087	6	b6317	0.029897686	20
m2088	7	b6300	0.13050994	20
m2089	8	b6311	0.39960653	20
m209	5	b772	-0.103833616	2
m2090	5	b6367	-0.21943708	20
m2091	5	b6549	-0.12895575	20
m2092	5	b6402	-0.11835944	20
m2093	5	b6521	-0.09640171	20
m2094	6	b6439	0.009581548	20
m2095	7	b6437	0.16246416	20
m2097	6	b6595	0.06211971	20
m2098	5	b6538	-0.1577014	20
m2099	3	b6292	-0.51927793	20
m21	6	b708	-0.078091055	1
m210	6	b1030	0.032375842	2
m2100	7	b6361	0.135452	20
m2101	6	b6381	0.014135452	20
m2102	7	b6374	0.11021637	20
m2103	5	b6356	-0.1023464	20
m2104	6	b6529	-7.9736614E-4	20
m2105	6	b6463	-0.04403836	20
m2106	6	b6352	0.03697748	20
m2107	6	b6532	0.0363	20
m2108	6	b6408	0.028553056	20
m2109	7	b6325	0.14724849	20
m211	8	b1115	0.3410336	2
m2110	6	b6308	0.0061442894	20
m2111	5	b6556	-0.23689903	20
m2112	6	b6477	-0.064175546	20
m2113	7	b6316	0.13796833	20
m2114	5	b6472	-0.1924549	20
m2115	6	b6490	0.06432969	20
m2116	5	b6540	-0.171753	20
m2117	6	b6445	0.069200784	20
m2118	6	b6536	0.043030422	20
m2119	7	b6508	0.21812044	20
m212	5	b1016	-0.22675073	2
m2120	6	b6390	-0.06883393	20
m2121	9	b6346	0.60806334	20
m2122	4	b6470	-0.40914753	20
m2123	6	b6302	0.087511696	20
m2124	5	b6614	-0.15916684	20
m2125	5	b6389	-0.24679016	20
m2126	6	b6568	-0.07985986	20
m2127	5	b6520	-0.11109888	20
m2129	7	b6469	0.111316234	20
m213	6	b881	0.017883671	2
m2130	7	b6337	0.20360708	20
m2131	6	b6475	-0.011509997	20
m2132	6	b6526	-0.022771213	20
m2133	6	b6482	-0.056395903	20
m2134	7	b6394	0.11149237	20
m2135	3	b6561	-0.47185224	20
m2136	7	b6399	0.20770831	20
m2137	6	b6496	-0.026167145	20
m2138	6	b6293	-0.003693827	20
m2139	6	b6386	-0.00162083	20
m214	6	b873	0.04394127	2
m2140	7	b6378	0.13947235	20
m2141	7	b6359	0.12322281	20
m2142	6	b6623	0.0076886904	20
m2143	6	b6384	-0.021066858	20
m2144	7	b6501	0.09171561	20
m2145	6	b6431	-0.03822527	20
m2146	6	b6619	-0.043685503	20
m2147	8	b6438	0.30886415	20
m215	6	b794	-0.0276242	2
m2152	6	b6786	0.027015395	21
m2153	5	b6761	-0.20973217	21
m2154	6	b6793	-0.039607555	21
m2155	7	b6849	0.123219505	21
m2156	8	b6802	0.29150432	21
m2158	6	b6947	0.08536225	21
m2159	6	b6877	0.072153665	21
m216	4	b737	-0.40965796	2
m2160	6	b6769	-0.07419041	21
m2161	6	b6848	-0.053387113	21
m2162	6	b6977	0.037799966	21
m2163	7	b6967	0.13827491	21
m2164	6	b6739	-0.020377308	21
m2165	7	b6972	0.16811402	21
m2166	6	b6820	-0.006975649	21
m2167	5	b6911	-0.20723422	21
m2168	5	b6945	-0.11933107	21
m2169	6	b6741	-0.055779167	21
m217	6	b966	-0.0112763215	2
m2170	7	b6785	0.11363752	21
m2171	7	b6983	0.12549368	21
m2172	2	b6901	-0.7114814	21
m2173	6	b6932	-0.03401101	21
m2174	5	b6734	-0.21627866	21
m2175	5	b6686	-0.207193	21
m2176	5	b6776	-0.12445149	21
m2177	7	b6865	0.21206322	21
m2178	5	b6816	-0.1040584	21
m2179	6	b6896	0.069441296	21
m218	6	b1088	-0.013768018	2
m2180	6	b6874	0.0072732777	21
m2181	6	b6897	0.014911842	21
m2182	6	b6938	0.040903997	21
m2183	6	b6921	0.037741162	21
m2184	6	b6970	0.045505445	21
m2185	6	b6732	-0.056524616	21
m2186	8	b6927	0.45046437	21
m2187	7	b6827	0.101520166	21
m2189	5	b6668	-0.12703253	21
m219	6	b981	0.056039173	2
m2190	5	b6804	-0.12416842	21
m2191	6	b6657	0.044358153	21
m2192	7	b6928	0.11544896	21
m2193	6	b6959	0.014061972	21
m2194	8	b6960	0.34064922	21
m2195	7	b6850	0.123196766	21
m2196	7	b6952	0.1434895	21
m2197	8	b6756	0.28995162	21
m2198	8	b6907	0.38543865	21
m22	5	b340	-0.09998981	1
m220	6	b827	0.083398916	2
m2200	6	b6744	0.061264884	21
m2201	8	b6925	0.33219948	21
m2202	7	b6722	0.116715446	21
m2203	5	b6861	-0.21483396	21
m2204	6	b6674	-0.064108	21
m2205	6	b6745	0.04391382	21
m2207	6	b6721	0.018961431	21
m2208	7	b6936	0.11291021	21
m2209	9	b6846	0.5151414	21
m221	6	b1050	-0.08059224	2
m2210	6	b6941	-0.07887379	21
m2211	6	b6950	-0.079393245	21
m2212	7	b6723	0.106802896	21
m2213	6	b6803	-0.03347732	21
m2214	6	b6763	-0.06244794	21
m2215	4	b6813	-0.29812637	21
m2216	6	b6773	-0.0014186417	21
m2217	6	b6948	-0.029209206	21
m2218	6	b6857	-0.0017738233	21
m2219	6	b6946	0.056695573	21
m222	6	b1202	0.06436106	2
m2220	5	b6663	-0.15468185	21
m2221	6	b6677	0.01346575	21
m2222	5	b6990	-0.18846118	21
m2223	5	b6843	-0.10472912	21
m2224	5	b6937	-0.14072321	21
m2225	5	b6778	-0.13600215	21
m2226	6	b6767	-0.08708666	21
m2227	3	b6652	-0.5258253	21
m2228	5	b6700	-0.17923774	21
m2229	6	b6799	-0.07736267	21
m223	7	b1111	0.21338682	2
m2230	6	b6713	0.027509943	21
m2231	6	b6779	-0.08044178	21
m2232	6	b6742	0.065197624	21
m2233	8	b6707	0.3364642	21
m2234	7	b6752	0.18020155	21
m2235	5	b6711	-0.16309686	21
m2236	3	b6994	-0.5569865	21
m2237	7	b6720	0.091522165	21
m2238	6	b6751	0.021481264	21
m2239	6	b6673	0.025885228	21
m224	7	b950	0.24403727	2
m2240	7	b6696	0.20883504	21
m2241	6	b6872	0.033548046	21
m2242	6	b6882	0.04187656	21
m2243	9	b6870	0.47927144	21
m2244	9	b6883	0.6027053	21
m2246	6	b6662	0.05902937	21
m2247	6	b6719	-0.026868196	21
m2248	7	b6679	0.18879914	21
m2249	6	b6985	0.010956485	21
m225	6	b851	0.037812047	2
m2250	3	b6832	-0.55764073	21
m2251	6	b6665	-0.084608786	21
m2252	6	b6788	0.036122784	21
m2253	6	b6782	-0.012224241	21
m2254	7	b6714	0.10810311	21
m2255	6	b6746	-0.027406568	21
m2256	6	b6808	-0.04585247	21
m2257	7	b6797	0.09639121	21
m2258	3	b6747	-0.5010601	21
m2259	6	b6762	0.026086487	21
m226	4	b750	-0.29163375	2
m2260	5	b6718	-0.20456512	21
m2261	8	b6646	0.409275	21
m2262	5	b6922	-0.24801365	21
m2263	3	b6676	-0.52107465	21
m2267	6	b7259	0.07310559	22
m2268	7	b7264	0.13584067	22
m2269	5	b7088	-0.19636306	22
m227	6	b1143	0.032239787	2
m2270	7	b7207	0.12779735	22
m2271	2	b7009	-0.74593383	22
m2272	7	b7075	0.12486497	22
m2273	7	b7029	0.24563287	22
m2274	6	b7246	0.055190142	22
m2275	3	b7006	-0.6295319	22
m2276	7	b7080	0.09223596	22
m2277	5	b7216	-0.12776239	22
m2278	7	b7297	0.15085803	22
m2279	5	b7047	-0.16352504	22
m228	7	b1083	0.13319957	2
m2281	5	b7115	-0.14316384	22
m2282	6	b7233	0.0721566	22
m2283	6	b7178	-0.06811946	22
m2284	7	b7128	0.10870809	22
m2285	7	b7272	0.16165401	22
m2286	7	b7173	0.22310792	22
m2287	5	b7154	-0.110106684	22
m2288	7	b7043	0.1713505	22
m2289	6	b7078	0.06666844	22
m229	6	b753	-0.08115613	2
m2290	5	b7142	-0.20239836	22
m2291	6	b7177	0.08874818	22
m2292	5	b7046	-0.1920794	22
m2293	6	b7086	0.015230529	22
m2294	5	b7040	-0.16537954	22
m2295	6	b7166	0.050148055	22
m2296	5	b7232	-0.25287837	22
m2297	6	b7067	-0.070039324	22
m2298	7	b7060	0.19810756	22
m2299	7	b7054	0.15951222	22
m23	6	b102	0.02573345	1
m230	7	b1080	0.15422918	2
m2300	6	b7252	-0.028904622	22
m2301	9	b7021	0.45893568	22
m2302	7	b7044	0.13817248	22
m2303	6	b7193	0.07082905	22
m2304	5	b7223	-0.24512258	22
m2305	8	b7018	0.35351366	22
m2306	6	b7189	0.053462297	22
m2307	8	b7209	0.3764745	22
m2308	7	b7041	0.21675733	22
m2309	6	b7218	-0.04209633	22
m231	6	b1011	0.048400845	2
m2310	7	b7077	0.2499968	22
m2311	7	b7280	0.11030276	22
m2312	6	b7098	-0.07956702	22
m2313	6	b7164	-0.04543695	22
m2314	6	b7148	-0.0014729194	22
m2315	6	b7059	-0.013702291	22
m2316	6	b7061	-0.054379668	22
m2317	6	b7132	0.07561574	22
m2318	7	b7266	0.098396555	22
m2319	7	b7217	0.10088552	22
m232	7	b1109	0.16542272	2
m2320	7	b7005	0.11344962	22
m2321	7	b7122	0.15776996	22
m2322	5	b7162	-0.123365805	22
m2323	7	b7234	0.24293417	22
m2324	6	b7109	-0.006883364	22
m2325	6	b7277	0.051227063	22
m2326	9	b7212	0.4937985	22
m2327	6	b7092	0.063244216	22
m2329	7	b7187	0.12883034	22
m233	6	b1047	0.010134382	2
m2330	9	b7062	0.59828585	22
m2331	5	b7048	-0.14220463	22
m2332	6	b7196	0.030970326	22
m2333	7	b7049	0.13185582	22
m2334	6	b7019	0.014908286	22
m2335	6	b7114	-0.03746979	22
m2336	6	b7185	0.026448382	22
m2338	7	b7205	0.25744364	22
m2339	7	b7038	0.15656874	22
m234	7	b1243	0.17875317	2
m2340	6	b7247	0.035752706	22
m2341	7	b7251	0.18746217	22
m2342	6	b7160	-0.030791871	22
m2343	6	b7057	0.080608845	22
m2344	6	b7261	-0.058901288	22
m2345	3	b7171	-0.5890541	22
m2346	5	b7008	-0.13892981	22
m2347	5	b7004	-0.09177175	22
m2348	6	b7245	0.07961317	22
m2349	6	b7082	0.03666491	22
m235	7	b1223	0.21280476	2
m2350	6	b7204	0.040754043	22
m2351	7	b7276	0.10813227	22
m2352	9	b7274	0.628351	22
m2353	6	b7105	-0.07460511	22
m2354	6	b7257	0.059744164	22
m2355	7	b7151	0.18225838	22
m2356	4	b7268	-0.39778674	22
m2357	6	b7203	0.04965308	22
m2358	9	b7025	0.46855426	22
m2359	3	b7110	-0.50532055	22
m236	7	b1098	0.14105532	2
m2360	5	b7087	-0.120446704	22
m2361	6	b7039	0.08130372	22
m2362	6	b7015	0.05438657	22
m2363	6	b7155	0.08404431	22
m2364	9	b7139	0.6222861	22
m2365	3	b7126	-0.5896682	22
m2366	5	b7035	-0.13553634	22
m2367	7	b7028	0.1717128	22
m2368	4	b7089	-0.32576576	22
m2369	6	b7186	0.03537113	22
m237	6	b865	0.05985266	2
m2370	6	b7286	0.08084238	22
m2371	7	b7180	0.10000118	22
m2372	8	b7258	0.31340152	22
m2373	6	b7052	-0.021767301	22
m2374	6	b7085	0.0015089478	22
m2375	6	b7093	-0.071213275	22
m2376	6	b7023	-0.0907447	22
m2377	6	b7022	-0.017213162	22
m2379	6	b7220	0.0058158045	22
m238	5	b1203	-0.11861126	2
m2380	6	b7290	-0.012458048	22
m2381	7	b7129	0.19596432	22
m2382	5	b7125	-0.25771463	22
m2383	6	b7197	0.016765548	22
m2384	7	b7263	0.14406191	22
m2385	5	b7103	-0.112100974	22
m2386	6	b7030	-0.058824465	22
m2387	6	b7202	-0.0618766	22
m2388	6	b7241	-0.049469776	22
m2389	7	b7194	0.15613803	22
m239	9	b936	0.59369266	2
m2390	5	b7294	-0.14791532	22
m2391	5	b7214	-0.11358414	22
m2393	5	b7539	-0.12760442	23
m2394	7	b7411	0.111483246	23
m2395	6	b7371	0.071681365	23
m2396	4	b7320	-0.3002637	23
m2397	6	b7454	-0.035959918	23
m2398	6	b7534	-0.03297181	23
m2399	7	b7430	0.22702469	23
m24	6	b104	0.06804025	1
m240	7	b1020	0.16317353	2
m2400	6	b7406	0.038144264	23
m2401	8	b7425	0.38912874	23
m2402	7	b7453	0.21579249	23
m2403	6	b7362	3.8415732E-4	23
m2404	6	b7358	0.036880948	23
m2405	10	b7407	0.7499577	23
m2406	6	b7314	0.021764044	23
m2407	9	b7517	0.52521646	23
m2408	6	b7354	0.046580903	23
m2409	6	b7469	0.0061726593	23
m241	7	b1224	0.19756743	2
m2410	6	b7310	0.026272474	23
m2411	7	b7434	0.16795067	23
m2412	5	b7315	-0.11469232	23
m2413	6	b7509	0.035093118	23
m2414	5	b7470	-0.17972274	23
m2415	5	b7327	-0.16902678	23
m2416	7	b7403	0.14285839	23
m2417	6	b7326	0.072912574	23
m2418	5	b7457	-0.09733399	23
m2419	6	b7476	0.042815696	23
m242	6	b1149	0.08197474	2
m2420	7	b7462	0.09826974	23
m2421	7	b7451	0.11782817	23
m2422	9	b7368	0.5468782	23
m2423	3	b7439	-0.59084934	23
m2424	7	b7386	0.14021169	23
m2425	6	b7332	0.050768804	23
m2426	7	b7502	0.09695509	23
m2427	5	b7363	-0.13998598	23
m2428	7	b7499	0.11080752	23
m2429	6	b7515	0.061044026	23
m243	6	b1215	0.0779698	2
m2430	5	b7415	-0.09363554	23
m2431	6	b7523	0.0075658853	23
m2432	6	b7370	-0.013554574	23
m2433	7	b7356	0.10303652	23
m2435	6	b7412	0.01069553	23
m2436	6	b7478	-0.017809229	23
m2437	5	b7475	-0.17977731	23
m2438	6	b7380	0.015409756	23
m2439	7	b7383	0.1310449	23
m244	7	b1139	0.261652	2
m2440	8	b7347	0.30436993	23
m2442	6	b7416	0.00892679	23
m2444	6	b7424	-0.06985547	23
m2445	7	b7468	0.1168826	23
m2446	2	b7494	-0.6999045	23
m2447	6	b7505	-0.055238537	23
m2448	7	b7489	0.2008164	23
m2449	5	b7396	-0.116963655	23
m245	7	b1048	0.22383988	2
m2450	6	b7429	-0.026546005	23
m2451	8	b7507	0.29268965	23
m2452	7	b7480	0.13811783	23
m2453	6	b7389	-0.07928713	23
m2454	5	b7474	-0.1179027	23
m2455	9	b7342	0.5532722	23
m2456	6	b7435	0.038724788	23
m2457	6	b7522	0.056233093	23
m2458	7	b7432	0.14726938	23
m2459	8	b7440	0.4182384	23
m246	4	b998	-0.32377747	2
m2460	6	b7496	-0.016512316	23
m2461	5	b7376	-0.14263311	23
m2462	6	b7374	-0.0741078	23
m2463	6	b7378	-0.08174118	23
m2464	6	b7360	0.039290614	23
m2465	2	b7436	-0.6650675	23
m2466	7	b7459	0.24754508	23
m2467	7	b7491	0.14555742	23
m2468	6	b7529	0.07513616	23
m2469	5	b7458	-0.16058207	23
m247	7	b1209	0.26200277	2
m2470	6	b7445	0.018287031	23
m2471	8	b7313	0.4434999	23
m2472	6	b7518	-0.042112824	23
m2473	5	b7397	-0.18566316	23
m2474	6	b7460	0.04631803	23
m2475	5	b7446	-0.14981514	23
m2476	6	b7361	-0.07468043	23
m2477	6	b7463	0.032866385	23
m2478	6	b7520	-0.033744495	23
m2479	7	b7471	0.10060031	23
m248	5	b1032	-0.1620312	2
m2480	7	b7433	0.0938047	23
m2481	6	b7516	-0.013549799	23
m2482	7	b7456	0.18310077	23
m2483	6	b7420	-0.06335888	23
m2484	6	b7335	0.027114928	23
m2485	5	b7375	-0.2195677	23
m2486	6	b7426	-0.08427077	23
m2487	6	b7514	-0.01423481	23
m2488	7	b7495	0.267164	23
m2489	6	b7391	-0.060074255	23
m249	9	b820	0.50161827	2
m2490	8	b7366	0.3141476	23
m2491	7	b7344	0.2651761	23
m2492	5	b7398	-0.15306818	23
m2494	7	b7602	0.091320455	24
m2495	6	b7627	0.032040857	24
m2496	5	b7649	-0.12676889	24
m2497	6	b7751	-0.031581804	24
m2498	7	b7668	0.22668223	24
m2499	6	b7655	-0.026364444	24
m25	6	b465	-0.032134697	1
m250	6	b1079	-0.030938467	2
m2500	3	b7784	-0.6189649	24
m2501	6	b7678	0.022702385	24
m2502	6	b7722	0.0011188489	24
m2503	6	b7590	-0.029058807	24
m2504	7	b7796	0.09642319	24
m2505	6	b7618	-0.017600406	24
m2506	8	b7768	0.45219976	24
m2507	6	b7717	-0.0050845137	24
m2508	6	b7669	0.019786825	24
m2509	7	b7725	0.19999878	24
m251	6	b815	-0.07181527	2
m2510	3	b7777	-0.540139	24
m2511	6	b7578	-0.009250148	24
m2512	7	b7719	0.14815512	24
m2513	6	b7603	-0.0644759	24
m2514	7	b7613	0.15486	24
m2515	5	b7700	-0.21656469	24
m2516	6	b7663	-0.012597435	24
m2517	7	b7660	0.094891414	24
m2519	7	b7605	0.10352741	24
m252	7	b1218	0.09096186	2
m2520	8	b7659	0.32453033	24
m2521	6	b7759	0.027434265	24
m2522	6	b7561	-0.059834763	24
m2523	6	b7696	0.071126096	24
m2524	4	b7715	-0.28031594	24
m2525	6	b7708	-0.049547058	24
m2526	6	b7763	0.07131851	24
m2527	5	b7665	-0.18736584	24
m2528	6	b7703	0.014450732	24
m2529	8	b7587	0.28086433	24
m253	7	b1133	0.11736645	2
m2530	6	b7573	0.0027599076	24
m2531	7	b7671	0.093775794	24
m2532	7	b7711	0.12898882	24
m2533	10	b7625	0.65712476	24
m2534	6	b7735	0.034005728	24
m2535	6	b7729	-0.0037490847	24
m2536	7	b7758	0.22225565	24
m2537	2	b7595	-0.7600441	24
m2538	6	b7752	0.04448067	24
m2539	7	b7772	0.099132925	24
m254	8	b1132	0.29193443	2
m2540	7	b7786	0.11251582	24
m2541	1	b7769	-1.0041125	24
m2542	5	b7720	-0.19481033	24
m2543	7	b7648	0.2623891	24
m2544	9	b7718	0.5476273	24
m2545	7	b7774	0.09919996	24
m2546	6	b7764	-0.051047884	24
m2547	7	b7788	0.18597545	24
m2548	6	b7606	0.0188464	24
m2549	6	b7620	0.043576915	24
m255	5	b1210	-0.093735695	2
m2550	8	b7731	0.30050844	24
m2551	5	b7780	-0.24080215	24
m2552	6	b7584	0.04014045	24
m2553	6	b7783	0.049458914	24
m2554	7	b7661	0.15747502	24
m2555	9	b7728	0.49144518	24
m2556	6	b7745	-0.035002925	24
m2558	6	b7673	0.08056307	24
m2559	6	b7564	0.08376347	24
m256	6	b1122	0.036734987	2
m2560	6	b7574	0.090401135	24
m2561	6	b7773	0.03262958	24
m2563	5	b7705	-0.11795996	24
m2564	6	b7686	0.03298164	24
m2565	6	b7802	0.06178234	24
m2566	6	b7555	-0.016434897	24
m2567	5	b7569	-0.14675198	24
m2568	6	b7646	0.060950775	24
m2569	6	b7682	0.021973856	24
m257	6	b1100	0.042713754	2
m2570	6	b7683	0.08786128	24
m2571	8	b7647	0.39307207	24
m2572	6	b7770	0.038727667	24
m2573	6	b7701	0.05798455	24
m2574	6	b7746	0.07178879	24
m2575	5	b7756	-0.23480965	24
m2576	7	b7576	0.12686649	24
m2577	6	b7765	0.004406679	24
m2578	7	b7761	0.14026824	24
m2579	5	b7641	-0.10809056	24
m2580	6	b7657	-0.027659433	24
m2581	7	b7664	0.12906425	24
m2582	6	b7654	-0.058411434	24
m2583	9	b7738	0.60217875	24
m2584	6	b7721	0.004618085	24
m2585	7	b7637	0.24679855	24
m2586	9	b8012	0.63066024	25
m2587	7	b7950	0.1692888	25
m2588	6	b7959	-0.04659336	25
m2589	6	b7863	0.025107946	25
m259	5	b1136	-0.1443821	2
m2590	4	b7999	-0.3868526	25
m2591	6	b7815	-0.079055324	25
m2592	7	b8035	0.15141131	25
m2593	7	b8032	0.10259192	25
m2595	6	b7957	0.015728086	25
m2596	8	b7915	0.2871571	25
m2597	4	b7864	-0.38578257	25
m2598	6	b7834	0.04721498	25
m2599	5	b7926	-0.18456231	25
m26	8	b257	0.33552578	1
m260	6	b1127	-0.0075334967	2
m2600	6	b7883	0.049915574	25
m2601	6	b7922	-0.055455018	25
m2602	2	b7960	-0.7041414	25
m2603	7	b8056	0.2421794	25
m2604	8	b7827	0.35029477	25
m2605	8	b7853	0.27872428	25
m2606	7	b7837	0.140405	25
m2607	8	b7891	0.37602684	25
m2608	5	b7830	-0.116248466	25
m2609	6	b7906	0.071716435	25
m261	7	b968	0.15515047	2
m2610	6	b7997	-0.045914955	25
m2611	10	b8053	0.7225759	25
m2612	3	b7943	-0.5933156	25
m2613	6	b8044	-0.03582345	25
m2614	6	b7961	0.037685245	25
m2615	6	b7823	-0.08125858	25
m2616	5	b8023	-0.0981646	25
m2617	4	b8066	-0.36071634	25
m2618	6	b7852	-0.0077048405	25
m2619	7	b7846	0.17399159	25
m262	6	b790	-0.053338073	2
m2620	6	b8027	0.07432281	25
m2621	6	b8014	0.032391187	25
m2622	6	b7969	-0.088333815	25
m2623	6	b7973	0.004169109	25
m2624	5	b7876	-0.10308116	25
m2625	7	b7895	0.09261555	25
m2626	6	b7983	0.026417833	25
m2627	8	b7882	0.2829294	25
m2628	10	b8060	0.673909	25
m2629	5	b7877	-0.20784132	25
m263	7	b788	0.24948427	2
m2631	5	b8064	-0.27003285	25
m2632	5	b8031	-0.16409607	25
m2633	6	b8048	-0.028690252	25
m2634	5	b8052	-0.112534985	25
m2635	5	b7832	-0.21517475	25
m2636	6	b7873	-0.06547941	25
m2637	3	b7816	-0.49540392	25
m2638	5	b7842	-0.11834733	25
m2639	7	b7822	0.11434932	25
m264	6	b977	0.04528376	2
m2640	7	b7918	0.13125335	25
m2641	5	b7911	-0.10644378	25
m2642	7	b7897	0.18220825	25
m2643	6	b8071	-0.06260815	25
m2644	6	b7974	-0.06382937	25
m2645	10	b7991	0.7149272	25
m2646	6	b7857	-0.023261275	25
m2647	5	b7858	-0.1443837	25
m2649	6	b7940	0.015695445	25
m265	2	b1076	-0.8119738	2
m2650	7	b7934	0.11057895	25
m2651	7	b7948	0.22161394	25
m2652	6	b7967	0.005765201	25
m2653	5	b7910	-0.21281558	25
m2654	8	b7964	0.3138064	25
m2655	5	b7939	-0.14085516	25
m2656	6	b7927	-0.0763247	25
m2657	7	b7920	0.102885135	25
m2658	6	b8061	-0.019207172	25
m2659	9	b7886	0.5344413	25
m266	6	b879	0.07994029	2
m2660	3	b8077	-0.55371654	25
m2661	3	b7865	-0.52068627	25
m2662	6	b8055	0.015737625	25
m2663	7	b7862	0.09776614	25
m2664	6	b8006	-0.06391169	25
m2665	6	b7929	-0.03480074	25
m2666	5	b8072	-0.124455534	25
m2667	10	b7909	0.8146965	25
m2668	5	b7902	-0.12895055	25
m2669	5	b8028	-0.17562783	25
m2670	7	b8017	0.19636942	25
m2671	6	b7979	-0.06823399	25
m2674	7	b8302	0.14893161	26
m2675	7	b8241	0.11176778	26
m2676	10	b8182	0.738587	26
m2677	6	b8304	0.07810295	26
m2678	7	b8384	0.11261229	26
m2679	7	b8195	0.25428963	26
m268	7	b876	0.14225051	2
m2680	6	b8325	0.08395631	26
m2681	9	b8359	0.5759825	26
m2682	6	b8106	-0.06958327	26
m2683	6	b8243	-0.008956883	26
m2684	6	b8139	-0.06859692	26
m2685	6	b8135	0.07275004	26
m2686	6	b8143	0.008717931	26
m2687	6	b8292	0.029083734	26
m2688	6	b8087	0.04671371	26
m2689	6	b8414	0.06315735	26
m269	6	b893	-0.028942855	2
m2690	6	b8085	0.031170579	26
m2691	8	b8330	0.35861418	26
m2692	7	b8096	0.21545988	26
m2693	7	b8131	0.15371838	26
m2694	6	b8174	0.0076312562	26
m2695	5	b8332	-0.1827577	26
m2696	4	b8150	-0.29626894	26
m2697	6	b8177	0.030720335	26
m2698	6	b8353	0.03581261	26
m27	5	b191	-0.14039822	1
m270	6	b1208	-0.043321352	2
m2700	5	b8415	-0.20593683	26
m2701	6	b8270	0.054188345	26
m2702	7	b8138	0.2539566	26
m2703	7	b8278	0.16465749	26
m2704	7	b8167	0.2510215	26
m2705	6	b8348	0.07600231	26
m2706	7	b8197	0.17121926	26
m2707	6	b8314	-0.029270915	26
m2708	6	b8094	-0.023530047	26
m2709	7	b8266	0.14566146	26
m271	6	b952	0.08642451	2
m2710	6	b8412	0.044976164	26
m2711	6	b8293	0.050585717	26
m2712	7	b8196	0.20086421	26
m2713	6	b8275	-0.029847082	26
m2714	7	b8349	0.23107725	26
m2715	6	b8408	0.019488905	26
m2716	6	b8402	-0.004944079	26
m2717	6	b8326	-0.04229456	26
m2718	6	b8397	-0.046398032	26
m2719	7	b8370	0.15869802	26
m272	6	b834	-0.05442283	2
m2720	6	b8289	0.05037923	26
m2721	6	b8387	-0.02339679	26
m2722	6	b8374	0.03449055	26
m2723	6	b8320	-0.06158699	26
m2724	6	b8422	-0.05189712	26
m2725	6	b8252	-0.016546251	26
m2726	6	b8400	0.026027879	26
m2727	6	b8199	0.010936079	26
m2729	5	b8297	-0.16941537	26
m273	5	b976	-0.14838022	2
m2730	7	b8334	0.105319016	26
m2731	7	b8162	0.09938333	26
m2733	3	b8299	-0.52150375	26
m2734	3	b8388	-0.46467683	26
m2735	7	b8421	0.16830856	26
m2736	9	b8424	0.56706816	26
m2737	7	b8315	0.09212615	26
m2738	6	b8232	0.07344013	26
m2739	6	b8141	0.049180165	26
m274	6	b970	-0.02600726	2
m2740	6	b8148	-0.069814146	26
m2741	7	b8303	0.15391341	26
m2742	6	b8280	-0.076927714	26
m2743	7	b8090	0.14641006	26
m2744	6	b8261	0.089563854	26
m2745	6	b8395	0.06873487	26
m2746	7	b8403	0.0952367	26
m2747	4	b8158	-0.29751226	26
m2748	6	b8309	0.027696399	26
m2749	6	b8281	0.06289471	26
m275	6	b1150	0.0063861357	2
m2750	3	b8269	-0.5196205	26
m2751	6	b8245	0.029681766	26
m2752	7	b8356	0.09706072	26
m2753	6	b8126	-0.075371064	26
m2754	7	b8347	0.16461472	26
m2755	6	b8392	0.06352638	26
m2756	6	b8242	-0.013060132	26
m2757	7	b8099	0.2647573	26
m2758	7	b8235	0.11406085	26
m2759	6	b8253	-0.03195768	26
m2760	7	b8209	0.16849832	26
m2761	6	b8350	-0.018648142	26
m2762	5	b8411	-0.09335822	26
m2763	6	b8152	-0.07019459	26
m2764	6	b8335	-0.0037690678	26
m2765	7	b8226	0.16239248	26
m2766	5	b8212	-0.13518488	26
m2767	6	b8130	0.054310575	26
m2768	5	b8128	-0.10743311	26
m2769	9	b8233	0.51826316	26
m277	3	b941	-0.61941826	2
m2770	8	b8115	0.28848115	26
m2771	7	b8188	0.23618703	26
m2772	6	b8342	-0.0299743	26
m2773	5	b8103	-0.116621576	26
m2774	7	b8391	0.14869827	26
m2775	7	b8247	0.18255143	26
m2776	7	b8246	0.21923333	26
m2777	8	b8382	0.35393468	26
m2778	6	b8345	-0.022451516	26
m2779	6	b8331	0.084617175	26
m2780	7	b8375	0.15927444	26
m2781	6	b8288	-0.049149774	26
m2782	6	b8149	-0.06466637	26
m2783	8	b8337	0.3051218	26
m2784	5	b8372	-0.13489272	26
m2785	10	b8248	0.6382407	26
m2786	7	b8088	0.19841343	26
m2787	7	b8176	0.13171212	26
m2788	7	b8225	0.15256277	26
m2789	5	b8180	-0.24176987	26
m279	5	b871	-0.097639725	2
m2790	7	b8285	0.09782815	26
m2791	8	b8290	0.37661514	26
m2792	7	b8418	0.23789376	26
m2793	6	b8227	0.04919336	26
m2794	6	b8157	-0.043394484	26
m2795	7	b8381	0.09346291	26
m2796	6	b8324	0.017458938	26
m2797	6	b8393	0.0807074	26
m2799	9	b8466	0.5558052	27
m28	5	b336	-0.19197057	1
m280	8	b1120	0.29902136	2
m2800	5	b8727	-0.2500024	27
m2801	6	b8729	-0.08481284	27
m2802	6	b8703	-0.035129376	27
m2803	2	b8620	-0.6578174	27
m2804	7	b8590	0.1774726	27
m2805	8	b8758	0.29267994	27
m2806	6	b8754	0.07529676	27
m2807	5	b8445	-0.14615113	27
m2808	7	b8718	0.1438314	27
m2809	6	b8628	0.085868806	27
m281	5	b1153	-0.12584518	2
m2810	7	b8772	0.10149361	27
m2811	6	b8593	0.07568664	27
m2812	7	b8438	0.13048476	27
m2813	7	b8531	0.1877958	27
m2814	7	b8513	0.112218246	27
m2815	7	b8666	0.2611745	27
m2816	5	b8712	-0.09205624	27
m2817	7	b8629	0.10146019	27
m2818	7	b8592	0.15535267	27
m2819	6	b8528	0.030409917	27
m282	5	b852	-0.10887536	2
m2820	7	b8507	0.1228617	27
m2821	7	b8615	0.12605746	27
m2822	5	b8781	-0.10093798	27
m2823	7	b8458	0.1799906	27
m2824	6	b8738	0.042383738	27
m2825	5	b8440	-0.11479218	27
m2826	7	b8529	0.25115702	27
m2827	6	b8526	0.03469199	27
m2828	7	b8655	0.21117589	27
m2829	6	b8739	-0.013159204	27
m283	6	b1213	0.0017643508	2
m2830	8	b8780	0.33333227	27
m2831	6	b8773	-8.7725284E-4	27
m2832	7	b8639	0.10746844	27
m2833	8	b8543	0.32661092	27
m2834	3	b8642	-0.475517	27
m2835	5	b8587	-0.18206578	27
m2836	6	b8557	-0.048364617	27
m2837	6	b8524	-0.06619623	27
m2838	3	b8446	-0.5436403	27
m2839	6	b8648	0.041865718	27
m284	6	b1059	0.07640758	2
m2840	6	b8444	0.031994645	27
m2841	6	b8756	0.025621297	27
m2842	6	b8502	-0.056508753	27
m2843	6	b8548	-0.044357404	27
m2844	6	b8736	0.058829945	27
m2845	6	b8700	-0.08263583	27
m2846	5	b8520	-0.123429984	27
m2847	8	b8716	0.41157925	27
m2848	8	b8539	0.3310816	27
m2849	6	b8724	0.0260899	27
m285	7	b1119	0.13617608	2
m2850	4	b8755	-0.40787202	27
m2851	6	b8455	-0.06257053	27
m2852	7	b8599	0.15256679	27
m2853	7	b8479	0.1737057	27
m2854	6	b8434	-0.021311289	27
m2855	6	b8461	0.0017474592	27
m2856	6	b8578	0.017073726	27
m2857	7	b8551	0.12704915	27
m2858	6	b8558	0.01876932	27
m2859	6	b8437	-0.058023166	27
m286	5	b1072	-0.16694632	2
m2860	6	b8537	-0.010208546	27
m2861	3	b8652	-0.5755216	27
m2862	5	b8751	-0.21991535	27
m2863	7	b8462	0.11110819	27
m2864	9	b8614	0.5463295	27
m2865	5	b8721	-0.11072474	27
m2866	5	b8742	-0.19999558	27
m2867	6	b8530	0.060466517	27
m2868	7	b8662	0.14437276	27
m2869	5	b8674	-0.21551175	27
m287	9	b914	0.58138376	2
m2870	8	b8519	0.34316528	27
m2871	6	b8622	0.06991221	27
m2872	7	b8669	0.1086074	27
m2873	6	b8717	0.020276697	27
m2874	6	b8516	0.057201818	27
m2875	6	b8611	-0.018128987	27
m2876	9	b8671	0.6019826	27
m2877	6	b8456	0.087585755	27
m2878	6	b8576	-8.1428944E-4	27
m2879	7	b8694	0.12143256	27
m288	5	b785	-0.16448353	2
m2880	5	b8605	-0.12324741	27
m2881	5	b8497	-0.11774097	27
m2882	6	b8682	0.028009742	27
m2883	8	b8734	0.33593938	27
m2884	6	b8607	0.02590527	27
[truncated: 1,491 more rows]
