# Supplementary material for: Misic, a general deep learning-based method for the high-throughput cell segmentation of complex bacterial communities
Source: eLife. 2021 Sep 9;10:e65151. doi: 10.7554/eLife.65151 (PMC8478410; doi:10.7554/eLife.65151)
Supplement: Figure 5—source data 1. [file elife-65151-fig5-data1.csv]

	area	extent	perimeter	minor_axis_length	solidity	major_axis_length
0	41.0	0.8723404255319149	0.3942307692307692	30.384776310850235	15.116602158737209	3.6320912631219153
1	54.0	0.8307692307692308	0.35064935064935066	36.62741699796952	19.24956366317208	3.897905562749475
2	35.0	0.8974358974358975	0.4861111111111111	24.52081528017131	11.597885560652662	4.0073490539721925
3	45.0	0.9	0.5769230769230769	29.899494936611664	14.581060378395255	3.996923102959905
4	39.0	0.8125	0.4642857142857143	30.27817459305202	16.23643275284691	3.170305235889787
5	57.0	0.8507462686567164	0.31666666666666665	38.8700576850888	19.848388539756336	3.7619510495179482
6	32.0	0.7619047619047619	0.2962962962962963	25.14213562373095	15.547795226061824	3.2764025406608925
7	71.0	0.7171717171717171	0.21846153846153846	52.00609665440987	29.425587500218636	3.5907905342067994
8	42.0	0.84	0.525	31.27817459305202	16.86022672777282	3.3544044276909024
9	40.0	0.9302325581395349	0.7692307692307693	27.242640687119284	13.874750416438001	3.6920591655001314
10	36.0	0.9230769230769231	0.5454545454545454	25.31370849898476	12.407968768354351	3.664017889274789
11	45.0	0.8823529411764706	0.4166666666666667	30.384776310850235	15.100871586584047	3.8655455963676513
12	32.0	0.9142857142857143	0.45714285714285713	23.31370849898476	12.267457889641634	3.3438528564919285
13	32.0	0.8648648648648649	0.45714285714285713	24.72792206135786	12.53407559246548	3.2915724270264985
14	38.0	0.95	0.6031746031746031	23.31370849898476	10.712414603990538	4.499660368884825
15	41.0	0.9318181818181818	0.5125	26.142135623730947	12.794772325805235	4.088977631768697
16	52.0	0.8666666666666667	0.5777777777777777	33.31370849898476	16.73047492228434	4.072867576405248
17	40.0	0.7547169811320755	0.2777777777777778	26.349242404917497	17.859612426932838	3.6323881895725614
18	53.0	0.828125	0.31176470588235294	38.21320343559643	20.712878221833133	3.5363887866057895
19	37.0	0.8604651162790697	0.3162393162393162	25.556349186104043	16.466457815172518	2.9886008232776047
20	71.0	0.797752808988764	0.27307692307692305	49.698484809834994	25.789327119109707	3.7898675872584437
21	69.0	0.8625	0.35384615384615387	40.87005768508881	19.093433719583565	5.012682831971422
22	52.0	0.8	0.45614035087719296	37.10660171779821	21.077869429885453	3.3918262610955665
23	35.0	0.8974358974358975	0.5	24.727922061357855	12.262058712174683	3.675328364671724
24	33.0	0.8048780487804879	0.36666666666666664	23.727922061357855	12.909847128300289	3.6693876102550496
25	54.0	0.8709677419354839	0.4	35.21320343559642	17.52328808707897	4.069552894685212
26	41.0	0.8723404255319149	0.4880952380952381	28.727922061357855	14.278829627957268	3.701323469440438
27	41.0	0.9111111111111111	0.6833333333333333	30.48528137423857	15.566326937869862	3.4468853056898925
28	33.0	0.9428571428571428	0.515625	21.556349186104047	9.846221196712147	4.270851699925134
29	47.0	0.9038461538461539	0.7833333333333333	31.656854249492376	16.732511404113048	3.71524602918249
30	57.0	0.8507462686567164	0.41911764705882354	39.55634918610404	19.86910292031291	3.7124944372855335
31	54.0	0.7605633802816901	0.23076923076923078	42.62741699796952	24.019990468412246	3.336665455366146
32	67.0	0.881578947368421	0.43790849673202614	39.79898987322333	19.303108748083154	4.62199254808631
33	35.0	0.9210526315789473	0.4861111111111111	22.97056274847714	11.10903540273872	4.087804881256983
34	39.0	0.8297872340425532	0.65	27.65685424949238	14.108840182451788	3.7669360066622932
35	47.0	0.8703703703703703	0.6527777777777778	34.86396103067893	18.97044144944405	3.423765490772468
36	42.0	0.9545454545454546	0.525	25.556349186104043	12.183087374347323	4.382872372957673
37	47.0	0.9791666666666666	0.47474747474747475	27.79898987322333	13.529207816668022	4.419893282879318
38	38.0	0.8444444444444444	0.48717948717948717	27.485281374238568	15.419907082522982	3.3252805140477233
39	44.0	0.8979591836734694	0.676923076923077	29.071067811865476	14.393545092295017	3.9100728373555036
40	57.0	0.9047619047619048	0.5816326530612245	32.72792206135785	15.65548690332148	4.731794457586165
41	57.0	0.8636363636363636	0.3352941176470588	40.04163056034261	20.562279951582962	3.683830295048069
42	37.0	0.9487179487179487	0.5873015873015873	22.727922061357855	10.357413646521929	4.570296012008775
43	42.0	0.9130434782608695	0.4772727272727273	27.556349186104043	13.557044052429001	4.07834039964478
44	32.0	1.0	0.8888888888888888	20.242640687119284	9.545227517162202	4.197976494170676
45	62.0	0.7948717948717948	0.62	43.071067811865476	22.968381174722015	3.618627526023161
46	32.0	0.9411764705882353	0.5079365079365079	22.14213562373095	10.720537814527772	3.798610794393144
47	53.0	0.8153846153846154	0.49074074074074076	38.89949493661167	20.609994145980906	3.4880587077891527
48	44.0	0.8979591836734694	0.7333333333333333	31.656854249492383	16.578474679548126	3.4010881258911194
49	46.0	0.9019607843137255	0.5476190476190477	28.727922061357855	13.597591865749088	4.320524519717722
50	32.0	0.9696969696969697	0.5	21.556349186104043	10.651195775090601	3.7941769279637083
51	34.0	0.9444444444444444	0.7083333333333334	25.071067811865476	12.443923734875066	3.4840180048007294
52	43.0	0.8431372549019608	0.4387755102040816	31.727922061357855	16.272725227780946	3.5554684349636805
53	36.0	0.9	0.5142857142857142	24.14213562373095	11.386713617885276	4.063938051993272
54	49.0	0.9074074074074074	0.3888888888888889	34.384776310850235	17.389419605809064	3.726880079575807
55	38.0	0.9047619047619048	0.4935064935064935	26.14213562373095	13.031044338701504	3.70493042870937
56	32.0	0.9411764705882353	0.5925925925925926	21.899494936611667	10.579868585679883	3.8145452821724324
57	40.0	0.9302325581395349	0.4444444444444444	26.970562748477143	13.550064953631582	3.820437115352791
58	36.0	0.8372093023255814	0.6	26.656854249492383	13.73111758046656	3.4818208825367245
59	55.0	0.859375	0.6470588235294118	36.48528137423857	18.9349253488253	3.825729386691936
60	46.0	0.9387755102040817	0.71875	31.656854249492376	16.67341319520965	3.6636898387640797
61	43.0	0.9347826086956522	0.7678571428571429	29.899494936611664	14.658279785753695	3.9637559934307323
62	53.0	0.828125	0.4732142857142857	36.14213562373095	18.051279973345125	3.994432638949643
63	61.0	0.9384615384615385	0.3630952380952381	36.8700576850888	18.92530803548886	4.145030515728361
64	33.0	0.825	0.6	22.65685424949238	12.419403330888436	3.595594739280745
65	59.0	0.855072463768116	0.4338235294117647	39.55634918610404	19.689749963751336	3.9786904042746096
66	60.0	0.8333333333333334	0.4411764705882353	39.55634918610404	20.192022099171293	4.0146978842913725
67	50.0	0.8771929824561403	0.4807692307692308	31.556349186104043	15.304700975958204	4.360519239322766
68	47.0	1.0	0.9215686274509803	33.82842712474619	18.248524547002507	3.191198302550623
69	57.0	0.8507462686567164	0.6333333333333333	37.89949493661166	18.990615752212978	4.089989275602781
70	38.0	0.926829268292683	0.6909090909090909	23.899494936611667	11.39306236527536	4.282776466531474
71	68.0	0.7727272727272727	0.2943722943722944	44.59188309203678	25.257600035735532	3.922917354880261
72	44.0	0.8979591836734694	0.6111111111111112	27.899494936611667	13.42153516345586	4.27016330865274
73	46.0	0.8679245283018868	0.6764705882352942	34.03553390593274	18.823431545067507	3.1279841722072357
74	73.0	0.8690476190476191	0.33031674208144796	43.698484809834994	21.75475559509186	4.346319005807108
75	62.0	0.8857142857142857	0.34444444444444444	38.8700576850888	19.106129356928733	4.288811761326168
76	33.0	0.9705882352941176	0.5892857142857143	20.727922061357855	9.722445158727325	4.272324447764108
77	32.0	0.9142857142857143	0.7272727272727273	22.44974746830583	11.64326052386091	3.6267388069038273
78	85.0	0.9659090909090909	0.37777777777777777	42.526911934581186	20.9680858262657	5.270955833458718
79	34.0	0.8947368421052632	0.6296296296296297	22.485281374238568	10.629156403701387	4.094505926523001
80	64.0	0.810126582278481	0.5818181818181818	44.071067811865476	25.267167173604378	3.43237534677218
81	41.0	0.9111111111111111	0.7321428571428571	29.65685424949238	15.46430777619861	3.431107128513178
82	36.0	0.9230769230769231	0.46153846153846156	28.14213562373095	13.805029239775498	3.279405589779469
83	51.0	0.8360655737704918	0.5666666666666667	37.44974746830583	20.304030577588943	3.3469293847704784
84	40.0	0.9302325581395349	0.5194805194805194	26.727922061357855	13.080594277435829	3.9304011689792016
85	75.0	0.8928571428571429	0.42613636363636365	40.62741699796952	19.889528444058257	4.915995710794823
86	51.0	0.8793103448275862	0.3923076923076923	33.21320343559643	16.584005338380223	4.111899106802961
87	56.0	0.8	0.4666666666666667	38.48528137423857	22.456408134022013	3.334351058832297
88	32.0	0.9142857142857143	0.5818181818181818	24.485281374238568	12.358831812655664	3.3554844995157267
89	37.0	1.0	0.5873015873015873	22.14213562373095	10.379608560216893	4.529994274116022
90	58.0	0.8923076923076924	0.40559440559440557	35.21320343559643	17.446213095017185	4.389552848304098
91	35.0	0.813953488372093	0.5384615384615384	27.48528137423857	14.112543732362836	3.377746382817432
92	49.0	0.8596491228070176	0.765625	34.48528137423857	17.535129851899164	3.896764952542102
93	45.0	0.8181818181818182	0.5625	30.86396103067893	18.031736505256585	3.4369358428276
94	67.0	0.788235294117647	0.41875	45.935028842544405	23.376704584710513	3.9910443827775866
95	61.0	0.7922077922077922	0.2824074074074074	40.248737341529164	23.298818895401187	3.6644792455556345
96	40.0	0.8695652173913043	0.37037037037037035	30.384776310850235	15.825425521784585	3.302409280275409
97	59.0	0.9076923076923077	0.45384615384615384	34.384776310850235	16.904988834932073	4.544539327173074
98	47.0	0.9215686274509803	0.7833333333333333	32.242640687119284	17.12331057798139	3.645696520032135
99	34.0	0.8947368421052632	0.6181818181818182	23.86396103067893	12.328409165592861	3.552368785123289
100	39.0	0.7090909090909091	0.3979591836734694	28.86396103067893	17.05331768183501	3.735274004307086
101	37.0	0.8809523809523809	0.5606060606060606	24.727922061357855	11.937092315480967	4.050582047810672
102	54.0	0.9152542372881356	0.675	33.89949493661167	16.729995983632953	4.234254115307967
103	35.0	0.9722222222222222	0.5555555555555556	22.72792206135786	11.131507176102497	4.029452414893219
104	69.0	0.8313253012048193	0.75	48.48528137423857	26.118279640008925	3.660637370429433
105	50.0	0.8620689655172413	0.6944444444444444	36.656854249492376	19.74969252543272	3.3087830317001736
106	37.0	0.9736842105263158	0.6607142857142857	21.31370849898476	9.507288689006396	4.921152684232051
107	42.0	0.8235294117647058	0.5384615384615384	29.485281374238575	14.952614135697084	3.803842416592332
108	75.0	0.8823529411764706	0.8152173913043478	49.31370849898477	25.317987837937235	3.9947552635724737
109	36.0	0.9473684210526315	0.6666666666666666	22.485281374238568	10.520740766748611	4.318257409211169
110	49.0	0.875	0.3402777777777778	33.42031021678297	17.205192722048224	3.8658903883910973
111	37.0	0.8604651162790697	0.4567901234567901	25.556349186104043	12.599508366962343	4.000230126593157
112	41.0	0.9111111111111111	0.5125	25.556349186104043	11.973030980059669	4.361887795555186
113	33.0	0.9428571428571428	0.6875	19.899494936611664	8.708473778943903	4.833779361649871
114	45.0	1.0	0.9375	32.242640687119284	17.385209507206724	3.2062318208910505
115	39.0	0.8125	0.4642857142857143	31.27817459305202	16.246456848285774	3.2441790538534647
116	52.0	0.8253968253968254	0.6933333333333334	33.89949493661167	16.884959247321895	4.2417951120359145
117	43.0	0.8958333333333334	0.6615384615384615	28.485281374238568	14.235632293141169	3.890203729718589
118	35.0	0.9722222222222222	0.4861111111111111	23.349242404917497	11.654895720273137	3.7904468578535653
119	35.0	0.9210526315789473	0.7	22.65685424949238	10.669047353375625	4.28990271522822
120	43.0	0.9347826086956522	0.5375	26.72792206135786	12.612730212608335	4.3851424901127025
121	57.0	0.9344262295081968	0.5480769230769231	31.556349186104047	14.99044188040007	4.892766159800658
122	45.0	0.9183673469387755	0.5625	26.14213562373095	12.186323061972638	4.785698793831808
123	51.0	0.9444444444444444	0.6623376623376623	27.31370849898476	12.412963882010262	5.264900140784841
124	45.0	0.9574468085106383	0.8653846153846154	28.242640687119287	13.919142127874434	4.159261681196938
125	63.0	0.863013698630137	0.3	40.526911934581186	20.302059893173144	4.18430398887131
126	32.0	0.9142857142857143	0.5714285714285714	20.727922061357855	9.059527330198145	4.512478759328719
127	69.0	0.8313253012048193	0.6052631578947368	41.89949493661166	21.885865260521175	4.328929502404925
128	40.0	0.8695652173913043	0.6153846153846154	28.071067811865476	14.109838021817335	3.851294717114999
129	55.0	0.873015873015873	0.5238095238095238	34.14213562373095	16.858766854322898	4.268682416515813
130	44.0	0.9565217391304348	0.5714285714285714	26.14213562373095	12.3264466548064	4.589877703057238
131	48.0	0.8421052631578947	0.75	33.89949493661167	17.334801132033615	3.90127511086104
132	36.0	0.972972972972973	0.4	25.213203435596427	12.549492963328015	3.697393702399185
133	55.0	0.8333333333333334	0.6875	35.31370849898476	18.065232931890755	4.315463692944804
134	47.0	0.9215686274509803	0.6527777777777778	27.899494936611664	13.076606226845636	4.742831164115848
135	60.0	0.8695652173913043	0.5882352941176471	37.31370849898476	18.856957784601214	4.191741722163144
136	33.0	0.9705882352941176	0.5892857142857143	20.727922061357855	9.51063633403513	4.376407071348126
137	75.0	0.9375	0.44642857142857145	37.45584412271571	18.278461650903736	5.285709844981116
138	41.0	0.9534883720930233	0.5857142857142857	25.31370849898476	12.03709360722653	4.329469769420095
139	40.0	0.851063829787234	0.6153846153846154	29.071067811865476	14.842548560282202	3.5677376915441354
140	34.0	0.9714285714285714	0.5396825396825397	22.14213562373095	10.323423372466392	4.179527768081476
141	40.0	0.851063829787234	0.7142857142857143	29.899494936611667	15.168407848418815	3.5873950638348293
142	57.0	0.890625	0.6333333333333333	33.89949493661166	16.78613802821508	4.398259163705433
143	37.0	0.8809523809523809	0.5285714285714286	24.14213562373095	11.108177056695464	4.275817726751261
144	47.0	0.8545454545454545	0.36153846153846153	32.62741699796952	16.722942772543217	3.80786252199414
145	68.0	0.8607594936708861	0.4722222222222222	40.97056274847714	20.136559730573744	4.531695406257821
146	73.0	0.9125	0.43452380952380953	38.04163056034262	18.271209041362052	5.333786444211373
147	62.0	0.8985507246376812	0.34444444444444444	38.8700576850888	19.869918683647523	4.104268554931547
148	41.0	0.8913043478260869	0.6307692307692307	27.86396103067893	14.443697380461304	3.6449436634921017
149	54.0	0.9	0.421875	36.384776310850235	18.005981093519644	3.834541964195553
150	69.0	0.8518518518518519	0.3080357142857143	43.698484809834994	22.669221753474275	4.096107019629433
151	35.0	0.9210526315789473	0.5	24.727922061357855	12.198440896046206	3.7442307882211745
152	43.0	0.9148936170212766	0.39090909090909093	29.79898987322333	14.462763837653279	3.807838728678498
153	34.0	0.9444444444444444	0.53125	21.556349186104047	9.796085952792595	4.396682573550018
154	34.0	0.9714285714285714	0.4722222222222222	23.556349186104043	11.99970173035114	3.602223828983391
155	35.0	1.0	0.4861111111111111	23.556349186104043	11.893068272038269	3.721946568707048
156	54.0	0.8571428571428571	0.36	37.21320343559643	18.92717148787611	3.736269574418733
157	48.0	0.8727272727272727	0.64	31.899494936611667	16.319875773996966	3.942537148303273
158	44.0	0.9166666666666666	0.36666666666666664	29.79898987322333	16.02422496493924	3.5919215224488488
159	50.0	0.8771929824561403	0.5555555555555556	33.31370849898476	16.69202543531372	3.8971126320443665
160	61.0	0.9384615384615385	0.4621212121212121	33.21320343559643	15.867754762825962	4.888700204807459
161	76.0	0.8085106382978723	0.3076923076923077	48.2842712474619	24.98758615444437	4.12982338863437
162	40.0	0.9090909090909091	0.5	25.556349186104043	12.0999475051166	4.254558775410507
163	32.0	0.9411764705882353	0.7272727272727273	23.071067811865472	11.449411390690381	3.514040239770935
164	71.0	0.8765432098765432	0.4034090909090909	40.04163056034262	19.543405754699677	4.762994722230289
165	44.0	0.88	0.5866666666666667	30.69238815542512	16.004073007297546	3.5608376166938567
166	73.0	0.8111111111111111	0.29554655870445345	47.11269837220809	24.18395066967224	4.2893683106185625
167	64.0	0.9552238805970149	0.3282051282051282	39.112698372208094	20.13199007198156	4.101239232431587
168	56.0	0.8484848484848485	0.3888888888888889	38.38477631085023	19.586803515554546	3.8259299899446844
169	60.0	0.8333333333333334	0.38461538461538464	36.04163056034262	17.791703147515783	4.712367793560684
170	68.0	0.8831168831168831	0.5112781954887218	41.55634918610404	20.580166313780623	4.287263687908094
171	42.0	0.8571428571428571	0.5833333333333334	28.485281374238568	14.077750163714768	3.938666710035942
172	36.0	0.8571428571428571	0.5454545454545454	25.899494936611667	12.440190096676845	3.8977285234472108
173	41.0	0.9111111111111111	0.7321428571428571	29.071067811865472	14.864865339870576	3.4944626492226876
174	45.0	0.8653846153846154	0.5769230769230769	29.899494936611664	14.663496167642068	3.983937334441426
175	81.0	0.9101123595505618	0.3	47.35533905932738	24.49197351701227	4.296930443133722
176	42.0	0.9130434782608695	0.4772727272727273	26.970562748477143	13.115112322980462	4.212409719985711
177	54.0	0.8709677419354839	0.3776223776223776	34.62741699796952	17.8956861490556	3.9769017896282968
178	41.0	0.8723404255319149	0.6307692307692307	28.071067811865476	14.13647779960913	3.8685227612017945
179	55.0	0.8333333333333334	0.6111111111111112	39.071067811865476	20.52122989619734	3.5239604284292745
180	41.0	0.8913043478260869	0.5694444444444444	27.31370849898476	13.36204724102379	3.8849471412234204
181	38.0	0.926829268292683	0.7916666666666666	26.242640687119284	13.16976816358559	3.658236088875385
182	91.0	0.7777777777777778	0.40444444444444444	56.970562748477136	29.500869918556262	4.263208302462801
183	65.0	0.8125	0.6190476190476191	43.242640687119284	24.621951481561183	3.638905799435033
184	44.0	0.8627450980392157	0.36666666666666664	31.79898987322333	15.827582317911425	3.7504866839427535
185	60.0	0.9523809523809523	0.45454545454545453	32.62741699796952	15.951444333717696	4.83692754884235
186	69.0	0.8117647058823529	0.45394736842105265	42.970562748477136	21.624353223678124	4.405800967719527
187	81.0	0.7363636363636363	0.46285714285714286	53.798989873223334	27.871713221170815	4.666121816263199
188	65.0	0.7647058823529411	0.2006172839506173	42.698484809834994	25.19355612172579	3.8071867264234838
189	41.0	0.8913043478260869	0.4659090909090909	26.97056274847714	12.549055929826967	4.188176983127162
190	52.0	0.896551724137931	0.8125	35.071067811865476	17.725994907143484	4.041470431680541
191	45.0	0.8490566037735849	0.5	32.72792206135786	16.575182861280073	3.6004258361403627
192	98.0	0.8032786885245902	0.30153846153846153	60.284271247461895	30.29062424398089	4.389125418048921
193	64.0	0.8888888888888888	0.5079365079365079	39.55634918610404	19.63117332475251	4.246763784757235
194	52.0	0.8524590163934426	0.33986928104575165	39.21320343559643	19.98958234986148	3.46956758880042
195	44.0	0.8301886792452831	0.6875	30.86396103067893	17.907811155680537	3.5751047526819515
196	54.0	0.9152542372881356	0.5	30.970562748477143	14.824519011415582	4.734127433308144
197	40.0	0.9302325581395349	0.4444444444444444	26.970562748477143	13.512429700940972	3.8110685610637147
198	53.0	0.8688524590163934	0.3925925925925926	34.59188309203678	17.374924314783588	3.9862982755015346
199	34.0	0.8717948717948718	0.6181818181818182	25.071067811865472	12.75063074369887	3.5248937353420495
200	32.0	0.9142857142857143	0.8	22.82842712474619	11.297291946932734	3.6287834966788517
201	71.0	0.922077922077922	0.4176470588235294	41.21320343559642	20.376496904591352	4.518133422139052
202	33.0	0.9166666666666666	0.7333333333333333	21.656854249492376	10.204085920167785	4.101742183028749
203	49.0	0.8166666666666667	0.3828125	35.520815280171306	18.829146892272853	3.58006005183818
204	34.0	0.85	0.5230769230769231	23.65685424949238	14.633964983368804	3.005072356698897
205	55.0	0.9166666666666666	0.4583333333333333	35.55634918610404	17.382517107897286	4.097590481488942
206	62.0	0.8611111111111112	0.37575757575757573	38.04163056034261	19.18538369727516	4.312956467592294
207	33.0	1.0	0.9166666666666666	24.242640687119284	12.790587796960502	3.1817519022215026
208	49.0	0.9423076923076923	0.5104166666666666	29.556349186104043	14.027379425011029	4.476117203257515
209	72.0	0.9113924050632911	0.34615384615384615	42.8700576850888	21.120690835033358	4.456552826499697
210	47.0	0.8392857142857143	0.41964285714285715	32.3492424049175	16.499302613579047	4.022266359314356
211	63.0	0.875	0.4921875	38.142135623730944	18.692165070189485	4.405131345596596
212	38.0	0.9047619047619048	0.6333333333333333	23.899494936611664	11.318641430499113	4.40840816383648
213	59.0	0.8428571428571429	0.59	40.692388155425114	21.549629145379352	3.7027803380055464
214	45.0	0.9183673469387755	0.6923076923076923	28.485281374238568	13.969972419130134	4.123568991301985
215	47.0	0.7580645161290323	0.2611111111111111	30.763455967290597	21.208990392524058	3.164481961740748
216	34.0	0.8947368421052632	0.5666666666666667	22.727922061357855	10.701798208371876	4.099653064064913
217	35.0	0.9210526315789473	0.7	23.071067811865476	11.002871043875512	4.112858410163165
218	39.0	1.0	0.9285714285714286	28.242640687119284	15.08597421139708	3.1960645346884413
219	35.0	1.0	0.9722222222222222	25.414213562373092	13.488129069221914	3.234534115866557
220	44.0	0.9361702127659575	0.5	27.556349186104043	13.00469372273032	4.3996909006149325
221	44.0	0.9361702127659575	0.4888888888888889	26.97056274847714	12.81967535686044	4.396060194345446
222	40.0	0.851063829787234	0.6666666666666666	27.071067811865476	13.39957471343976	4.049863886471468
223	37.0	1.0	0.925	22.82842712474619	10.972911387748805	4.245037515399107
224	44.0	0.8	0.6470588235294118	33.071067811865476	18.625530810754576	3.3499005093570564
225	60.0	1.0	0.9523809523809523	41.62132034355964	23.253357616719303	3.216834813233201
226	40.0	0.8695652173913043	0.5128205128205128	28.14213562373095	13.928122692990284	3.735960150886126
227	57.0	0.8028169014084507	0.3958333333333333	38.970562748477136	19.66579215789099	4.1887872461296025
228	35.0	0.9722222222222222	0.5555555555555556	21.556349186104043	10.01959231620653	4.446463215088764
229	34.0	0.9444444444444444	0.7555555555555555	21.071067811865476	9.751225242705258	4.411385164412186
230	63.0	0.7974683544303798	0.4375	42.142135623730944	21.729047776569484	4.026074874351034
231	48.0	0.8421052631578947	0.5714285714285714	31.899494936611667	15.85643237614362	4.0872358318586
232	65.0	0.8783783783783784	0.3869047619047619	37.45584412271571	17.931691462932523	4.768288105358959
233	40.0	0.851063829787234	0.6153846153846154	28.48528137423857	14.52637295181074	3.6693989787022807
234	47.0	0.8545454545454545	0.618421052631579	37.86396103067893	20.735965528810045	3.0327614716474534
235	45.0	0.8333333333333334	0.5357142857142857	31.899494936611664	16.138163357926068	3.72912189389931
236	61.0	0.8714285714285714	0.6421052631578947	39.31370849898476	20.31696284410046	3.9207898374515606
237	43.0	0.8958333333333334	0.7166666666666667	30.65685424949238	16.122117107774823	3.5012940196106306
238	37.0	1.0	0.5873015873015873	22.72792206135786	10.846470814056826	4.318807548073965
239	34.0	0.9714285714285714	0.4722222222222222	23.556349186104047	11.797188720973997	3.617915706628699
240	48.0	0.7868852459016393	0.47058823529411764	34.31370849898476	19.144157086224293	3.4229413135118194
241	45.0	0.8490566037735849	0.6428571428571429	31.071067811865476	15.69512797485816	3.772250181665011
242	37.0	0.8604651162790697	0.5138888888888888	27.31370849898476	13.506085803113764	3.6823022298681214
243	33.0	0.9166666666666666	0.66	23.071067811865476	11.28122867860792	3.855897749319079
244	33.0	1.0	0.5892857142857143	20.14213562373095	9.182575445185362	4.562780677827542
245	36.0	0.9230769230769231	0.75	25.656854249492376	13.350945846373346	3.510006587141135
246	48.0	0.8888888888888888	0.7058823529411765	34.48528137423857	18.218719963486986	3.4653713289626284
247	80.0	0.8247422680412371	0.7142857142857143	54.86396103067893	32.72453336146889	3.56088700664732
248	48.0	0.8571428571428571	0.45714285714285713	33.72792206135785	16.790291606994913	3.7817172725963975
249	48.0	0.8	0.32	34.38477631085024	18.484579789716204	3.4572032688373637
250	38.0	0.7916666666666666	0.4175824175824176	27.31370849898476	15.122569642108385	3.472945439171195
251	39.0	0.9512195121951219	0.4875	24.970562748477143	12.225341156456993	4.07433494031504
252	53.0	0.8688524590163934	0.44166666666666665	35.55634918610404	17.677759270253354	3.9622006983673845
253	35.0	0.9459459459459459	0.5555555555555556	23.899494936611664	11.218059843163738	4.1095248605753625
254	53.0	0.7910447761194029	0.53	40.071067811865476	23.484322057615326	3.112630509199173
255	39.0	0.9069767441860465	0.6964285714285714	27.863961030678926	14.87756809269737	3.442661614935558
256	45.0	0.8653846153846154	0.45918367346938777	32.14213562373095	16.0648670638583	3.767836173513551
257	34.0	0.9444444444444444	0.6296296296296297	21.31370849898476	9.893200253541231	4.366436214342309
258	77.0	0.9390243902439024	0.32083333333333336	43.94112549695428	22.52327423987032	4.565648181907747
259	44.0	0.8979591836734694	0.6111111111111112	28.48528137423857	13.74805389125834	4.0837439459740335
260	47.0	0.8545454545454545	0.373015873015873	33.79898987322333	17.197058628919475	3.6343100268012116
261	41.0	0.9111111111111111	0.5256410256410257	28.727922061357855	14.159309472371	3.687282096246032
262	48.0	0.9230769230769231	0.48484848484848486	28.970562748477143	14.018745860231185	4.364762696314646
263	50.0	0.8620689655172413	0.6578947368421053	36.03553390593274	20.228195133918963	3.1906302863379925
264	37.0	0.925	0.7708333333333334	26.242640687119284	13.26187960102699	3.538762726143161
265	60.0	0.821917808219178	0.3508771929824561	42.59188309203678	22.51343781943033	3.5948428795180827
266	82.0	0.8282828282828283	0.3319838056680162	47.698484809834994	24.551650916489923	4.629062105650821
267	36.0	0.9230769230769231	0.72	22.48528137423857	10.393881013899017	4.424045178398891
268	45.0	1.0	0.8653846153846154	27.071067811865476	13.369164518297044	4.228446649818556
269	55.0	0.873015873015873	0.5729166666666666	35.31370849898476	17.608593061612282	4.0939700641806755
270	46.0	0.8846153846153846	0.5897435897435898	29.31370849898476	14.291419208528936	4.172683984855562
271	34.0	0.918918918918919	0.6071428571428571	21.899494936611667	10.263760200479396	4.231763427079129
272	44.0	0.8979591836734694	0.4074074074074074	29.798989873223327	14.863133023623243	3.8057812518530483
273	49.0	0.9245283018867925	0.7538461538461538	29.071067811865476	13.906714921594745	4.629661692440785
274	64.0	0.8767123287671232	0.5714285714285714	36.72792206135785	17.789411660975443	4.672237312717638
275	46.0	0.92	0.7076923076923077	29.071067811865476	14.245600619393963	4.16535683781054
276	39.0	1.0	0.48148148148148145	24.384776310850235	11.5078923176634	4.369185499201341
277	38.0	0.9047619047619048	0.7307692307692307	27.65685424949238	14.285030713939252	3.3624869597433076
278	34.0	0.8717948717948718	0.4857142857142857	24.142135623730947	11.964752614248537	3.8984145567529653
279	61.0	0.8472222222222222	0.4236111111111111	39.79898987322333	19.687955959955236	4.084116743678909
280	46.0	0.8214285714285714	0.36507936507936506	28.727922061357855	18.14735086333881	3.5413742390630025
281	40.0	0.9090909090909091	0.5	26.142135623730947	12.902918406964163	3.972995920363541
282	56.0	0.8888888888888888	0.7368421052631579	39.65685424949238	21.359323851580697	3.350098827544684
283	56.0	0.8615384615384616	0.5833333333333334	35.31370849898476	17.507440146247497	4.263005160089436
284	47.0	0.8703703703703703	0.41964285714285715	32.384776310850235	15.836296150582024	3.820834620368113
285	50.0	0.8928571428571429	0.42735042735042733	31.79898987322333	15.24187916528141	4.230782375750422
286	43.0	0.8958333333333334	0.43434343434343436	28.384776310850235	13.572600893451819	4.08413078153987
287	63.0	0.7590361445783133	0.6	43.14213562373095	23.814171106276223	4.116763142805179
288	37.0	0.7872340425531915	0.5692307692307692	28.52081528017131	14.66868314517841	3.84277441570876
289	51.0	0.8360655737704918	0.2602040816326531	38.4558441227157	21.411359525518314	3.568257370525063
290	52.0	0.8813559322033898	0.3466666666666667	34.00609665440987	17.963634218569993	3.7432589642256313
291	35.0	0.8333333333333334	0.6363636363636364	25.071067811865476	12.345475207214996	3.9075877351685673
292	48.0	0.9056603773584906	0.5714285714285714	29.31370849898476	14.162849700573668	4.39267945602735
293	64.0	0.8311688311688312	0.48120300751879697	41.55634918610405	21.437563250472277	3.9815520694825106
294	74.0	0.8809523809523809	0.3915343915343915	46.591883092036774	23.429334198178147	4.075059399619905
295	33.0	0.9705882352941176	0.825	21.65685424949238	10.352499412355698	3.993480475979891
296	49.0	0.8166666666666667	0.765625	35.27817459305202	18.327823715218628	3.7164267069594032
297	36.0	0.8780487804878049	0.4675324675324675	26.727922061357855	13.482575638127692	3.4602370701902463
298	64.0	0.7804878048780488	0.36363636363636365	41.21320343559643	20.796939859431834	4.293775871325293
299	54.0	0.9310344827586207	0.375	34.62741699796952	17.495782300012383	4.152668113999916
300	63.0	0.7682926829268293	0.42	39.798989873223334	18.97042481083147	5.531469727994255
301	32.0	0.9696969696969697	0.8	21.071067811865476	10.121193098812437	3.9900908832445756
302	46.0	0.8518518518518519	0.5476190476190477	31.899494936611667	16.151917168711364	3.8605506794036506
303	34.0	1.0	0.9444444444444444	24.207106781186546	13.29972182998719	3.1856774967774584
304	49.0	0.8448275862068966	0.4083333333333333	34.97056274847714	17.816575819523262	3.554166574087161
305	36.0	0.9	0.6	25.27817459305202	13.123384324005965	3.481732743445454
306	33.0	0.9166666666666666	0.7333333333333333	21.65685424949238	10.309813051775812	4.134531175624164
307	57.0	0.890625	0.32386363636363635	40.04163056034261	20.25792604136029	3.7767732755273076
308	41.0	0.9318181818181818	0.7454545454545455	25.071067811865476	11.895572997616094	4.379571831086413
309	44.0	0.8979591836734694	0.4444444444444444	28.384776310850235	13.990061788753652	4.106695509330963
310	51.0	0.9107142857142857	0.796875	34.82842712474619	18.64691548850571	3.6466847652646592
311	36.0	0.9473684210526315	0.75	25.071067811865472	12.431319547267918	3.6267964291376895
312	55.0	0.8208955223880597	0.5392156862745098	37.31370849898475	19.25967643964685	3.892149840674277
313	67.0	0.881578947368421	0.3941176470588235	40.62741699796952	20.297204458048753	4.357325916053491
314	60.0	0.8695652173913043	0.6666666666666666	35.071067811865476	17.229230797701426	4.619072238205291
315	40.0	0.9302325581395349	0.4444444444444444	25.798989873223334	12.398252679997354	4.15732251370259
316	56.0	0.8235294117647058	0.4	35.21320343559643	17.328918815484535	4.399605876668891
317	49.0	0.9074074074074074	0.47115384615384615	31.556349186104047	15.232410301264768	4.174893578156622
318	52.0	0.9811320754716981	0.43333333333333335	30.62741699796952	15.00752514246881	4.4274813907040285
319	59.0	0.8428571428571429	0.46825396825396826	40.14213562373095	20.67919834463762	3.800187517876611
320	74.0	0.8409090909090909	0.334841628959276	43.698484809834994	22.22896108790651	4.615258190333581
321	32.0	0.8	0.4155844155844156	23.485281374238568	14.095010905041574	3.130402144574892
322	33.0	0.9166666666666666	0.55	23.31370849898476	11.229408486831773	3.7816335551357705
323	34.0	0.9444444444444444	0.6296296296296297	21.899494936611667	10.34941043465436	4.1415793404949035
324	60.0	0.8333333333333334	0.5555555555555556	39.31370849898477	19.76582433886874	4.059141861210146
325	33.0	0.9705882352941176	0.55	23.313708498984763	11.399106935878166	3.6924628763036704
326	36.0	0.9230769230769231	0.5714285714285714	23.31370849898476	10.752185367820775	4.3013510583457295
327	68.0	0.7727272727272727	0.591304347826087	46.27817459305202	26.708807794204567	3.7861706171725915
328	50.0	0.8333333333333334	0.42016806722689076	37.72792206135785	20.01185256071287	3.309041717520322
329	53.0	0.8412698412698413	0.42063492063492064	34.384776310850235	16.712822608432347	4.1117577213532615
330	36.0	0.8780487804878049	0.8571428571428571	27.82842712474619	16.787508019546525	3.0883003715667168
331	36.0	0.9473684210526315	0.75	24.485281374238568	12.124701697995633	3.7978556449730823
332	50.0	0.8771929824561403	0.44642857142857145	34.14213562373095	16.97886059716805	3.8274655872958725
333	39.0	1.0	0.9285714285714286	27.621320343559645	15.252259087876645	3.1835818878633146
334	50.0	0.9259259259259259	0.5	28.970562748477143	14.213241430643343	4.585168266731719
335	39.0	0.9069767441860465	0.5416666666666666	26.727922061357855	13.06668279379442	3.811743417400727
336	35.0	0.9210526315789473	0.6481481481481481	22.485281374238568	10.535134126252002	4.20596393414754
337	48.0	0.9411764705882353	0.4444444444444444	30.384776310850235	14.970350637184778	4.142394854800137
338	44.0	0.8627450980392157	0.5238095238095238	30.14213562373095	14.86723452814102	3.8813027502335404
339	34.0	0.9444444444444444	0.5396825396825397	22.14213562373095	10.23443692116576	4.2308272858385605
340	63.0	0.8873239436619719	0.4375	37.79898987322333	18.82501291028324	4.427785392890268
341	37.0	0.9736842105263158	0.8409090909090909	23.07106781186548	11.066411678618234	4.177995076448826
342	41.0	0.7735849056603774	0.5857142857142857	29.242640687119287	16.879710908115296	3.6309266786896743
343	69.0	0.9078947368421053	0.41818181818181815	37.45584412271571	17.86910799453397	5.005957326950095
344	59.0	0.8676470588235294	0.5462962962962963	39.31370849898475	19.764704484880536	3.9616745359313508
345	33.0	0.9705882352941176	0.5892857142857143	21.31370849898476	9.978469024006836	4.218160028605705
346	41.0	0.8913043478260869	0.5125	26.72792206135785	12.181688677816743	4.403669233447038
347	36.0	0.972972972972973	0.5625	21.556349186104043	9.985962059146908	4.583552859410134
348	37.0	0.9736842105263158	0.74	23.071067811865476	10.772779684440863	4.346206566132653
349	41.0	0.9318181818181818	0.7884615384615384	28.242640687119284	14.729060819929968	3.6753324977463864
350	69.0	0.8313253012048193	0.3194444444444444	44.8700576850888	22.864659555737873	4.120638317103971
351	35.0	0.813953488372093	0.6363636363636364	26.106601717798213	12.249407655678151	3.988474702484701
352	32.0	1.0	0.8888888888888888	20.242640687119284	9.58385437972056	4.18252139603745
353	45.0	0.9	0.5113636363636364	27.556349186104043	13.273152310870488	4.411121811248014
354	58.0	0.90625	0.725	33.89949493661167	16.997276890855563	4.415524760874861
355	47.0	0.9591836734693877	0.8392857142857143	29.65685424949238	14.59863896186382	4.0280448882625235
356	41.0	0.9318181818181818	0.6833333333333333	27.071067811865476	13.166048341072276	3.9484590316739165
357	63.0	0.8513513513513513	0.4375	40.97056274847714	20.722385761946192	4.0144250088504245
358	35.0	0.9459459459459459	0.4861111111111111	23.556349186104043	11.37795440392538	3.9727786131026255
359	44.0	0.8461538461538461	0.6875	31.485281374238568	18.112929762691696	3.536743172934888
360	33.0	0.868421052631579	0.6875	25.071067811865476	12.877300498939405	3.3668723985303504
361	36.0	0.7659574468085106	0.3333333333333333	28.556349186104043	15.027324955192924	3.615023316650233
362	47.0	0.9215686274509803	0.734375	31.863961030678926	16.7817091380865	3.5704570096191652
363	55.0	0.8461538461538461	0.39285714285714285	35.21320343559643	17.37094357054442	4.400120824547265
364	44.0	0.88	0.676923076923077	29.071067811865476	14.410061942492923	3.9504826490727094
365	55.0	0.9166666666666666	0.7333333333333333	33.071067811865476	16.193451344459262	4.318888133727861
366	36.0	0.972972972972973	0.8	21.65685424949238	9.934280128952462	4.561129846868435
367	56.0	0.9180327868852459	0.358974358974359	35.45584412271571	18.563599226422067	4.103250091305958
368	46.0	0.8518518518518519	0.5476190476190477	30.69238815542512	15.687285592035764	4.126061398376174
369	37.0	0.9487179487179487	0.4567901234567901	24.97056274847714	11.985408544351456	3.9469755591379094
370	55.0	0.9166666666666666	0.3819444444444444	34.04163056034262	17.133738457573706	4.29760242841854
371	45.0	0.8653846153846154	0.4945054945054945	30.52081528017131	14.750628647809434	4.095066761162051
372	45.0	0.8653846153846154	0.6428571428571429	29.899494936611664	14.620421289514901	4.062149565793604
373	40.0	0.9302325581395349	0.7272727272727273	25.071067811865476	12.03985401526384	4.240508848137821
374	46.0	0.9787234042553191	0.5679012345679012	25.556349186104043	11.701580152403436	4.988764049179946
375	49.0	0.8596491228070176	0.6282051282051282	29.899494936611664	14.137276648300821	4.583162734169017
376	33.0	0.868421052631579	0.6	24.071067811865476	11.934534374917067	3.5704046216214067
377	39.0	0.8863636363636364	0.7090909090909091	25.071067811865476	12.23334929239753	4.193150240919746
378	55.0	0.859375	0.4296875	36.38477631085023	18.248221981954007	3.9851892477404043
379	52.0	0.7878787878787878	0.33986928104575165	37.384776310850235	20.524178953707263	3.6195681430899995
380	35.0	0.9722222222222222	0.875	22.82842712474619	10.944968455558374	4.012062449497623
381	51.0	0.9444444444444444	0.4214876033057851	31.213203435596427	15.085099026274891	4.37197248211798
382	66.0	0.9041095890410958	0.3384615384615385	39.698484809834994	19.960427708518925	4.351631601344069
383	41.0	0.7592592592592593	0.640625	30.86396103067893	18.10734004504666	3.227709588527775
384	42.0	0.8936170212765957	0.4772727272727273	27.556349186104047	12.867814001223147	4.200998425759789
385	62.0	0.9253731343283582	0.775	35.071067811865476	17.38463419027229	4.567597136586529
386	41.0	0.9761904761904762	0.9318181818181818	24.82842712474619	12.096815135070825	4.274791838849499
387	37.0	0.8809523809523809	0.4567901234567901	25.556349186104043	12.61667021724725	3.8437408988446675
388	38.0	0.8837209302325582	0.5757575757575758	25.899494936611664	12.417747955432802	3.9391607277299756
389	37.0	0.925	0.74	22.485281374238568	10.17823348606083	4.712360220945731
390	39.0	0.9069767441860465	0.5064935064935064	26.520815280171306	12.791456591193391	3.8916884762352484
391	47.0	0.7833333333333333	0.4895833333333333	32.89949493661167	18.594096089137434	3.5706308999360594
392	33.0	0.9428571428571428	0.6875	20.485281374238568	9.13427231729431	4.639765081773371
393	190.0	0.6934306569343066	0.14705882352941177	106.61017305526642	56.18937502257067	5.375352228572759
394	47.0	0.7833333333333333	0.5529411764705883	35.89949493661166	19.826786187018516	3.4227486930866484
395	38.0	0.9047619047619048	0.5277777777777778	26.142135623730947	12.717217858478131	3.8332000432515754
396	45.0	0.9183673469387755	0.375	30.62741699796952	15.64822659969078	3.8098205574267743
397	42.0	0.8936170212765957	0.42424242424242425	28.384776310850235	13.934109947962385	3.9393634629522434
398	47.0	0.7833333333333333	0.3357142857142857	33.970562748477136	18.911801242218882	3.5183922279748643
399	48.0	0.8	0.3	37.00609665440988	18.77101612859675	3.4120388414430725
400	43.0	0.8113207547169812	0.4387755102040816	31.31370849898476	16.460019054263004	3.5402584432850777
401	38.0	0.8837209302325582	0.4935064935064935	25.520815280171306	12.892953550517191	3.9356321306432935
402	49.0	0.8909090909090909	0.5833333333333334	29.31370849898476	13.923057650383297	4.5773679555918925
403	43.0	0.9148936170212766	0.7166666666666667	30.48528137423857	15.183016145904766	3.5739247286091684
404	43.0	0.9555555555555556	0.6142857142857143	24.727922061357855	11.451672343787587	4.749692528316792
405	53.0	0.828125	0.5578947368421052	39.27817459305202	20.705980716481722	3.5876839509957863
406	32.0	0.9696969696969697	0.6530612244897959	19.899494936611664	9.259702653433838	4.365178320526017
407	70.0	0.8641975308641975	0.4117647058823529	41.21320343559643	20.07871365639023	4.5610096387857695
408	34.0	0.9444444444444444	0.7727272727272727	23.242640687119284	11.489115674773275	3.7573751570082226
409	47.0	0.9215686274509803	0.30128205128205127	32.87005768508881	17.684777223075912	3.3880116413065235
410	36.0	0.9473684210526315	0.6428571428571429	21.899494936611667	10.125804228763947	4.536430296153273
411	53.0	0.8983050847457628	0.4732142857142857	32.97056274847714	15.944712542683368	4.28534940686116
412	33.0	0.8918918918918919	0.66	23.071067811865476	11.322093402238831	3.8082252191436767
413	33.0	0.9166666666666666	0.75	24.242640687119284	12.215999700200989	3.460365059881136
414	63.0	0.875	0.4090909090909091	36.62741699796952	18.050145231319743	4.690390742435608
415	43.0	0.6935483870967742	0.5058823529411764	34.27817459305202	19.005055250179584	3.8554016077985898
416	54.0	0.8571428571428571	0.45	35.55634918610404	17.79151823580666	4.067960006937818
417	58.0	0.9206349206349206	0.4027777777777778	37.79898987322333	18.789004609606216	3.9744352736614594
418	33.0	1.0	0.4583333333333333	22.97056274847714	11.356125878900789	3.7134287208207835
419	43.0	0.9555555555555556	0.5375	26.14213562373095	12.323627618727436	4.527964075577977
420	57.0	0.8260869565217391	0.5	40.89949493661166	21.23808142864036	3.5432830042274213
421	59.0	0.855072463768116	0.5462962962962963	39.31370849898477	20.224687751537974	3.8558759777260883
422	53.0	0.8833333333333333	0.37857142857142856	34.04163056034262	16.762499059410484	4.176393610366419
423	32.0	0.9142857142857143	0.7111111111111111	20.485281374238568	9.574503295984046	4.273919352911405
424	44.0	0.7333333333333333	0.5866666666666667	30.899494936611667	17.510230805700502	4.3029971035600205
425	32.0	0.9696969696969697	0.5079365079365079	22.14213562373095	11.07299653210117	3.6376500381531303
426	40.0	0.8695652173913043	0.6153846153846154	28.48528137423857	14.366972780227606	3.7696277179847812
427	48.0	0.8888888888888888	0.5333333333333333	33.31370849898476	16.772135741211123	3.7157198211785984
428	60.0	0.8450704225352113	0.6666666666666666	38.72792206135785	19.821261939125943	4.271067733600304
429	32.0	0.7804878048780488	0.6666666666666666	24.86396103067893	13.854747534633008	3.635635536131284
430	36.0	0.8571428571428571	0.6	26.071067811865476	13.619265903008676	3.569008053418687
431	61.0	0.8714285714285714	0.4066666666666667	37.21320343559643	18.3058831596615	4.340300139737439
432	32.0	0.8888888888888888	0.7272727272727273	24.242640687119284	12.471082867006068	3.366224461361382
433	35.0	0.9210526315789473	0.4861111111111111	23.556349186104047	11.77514118692394	3.862632208614725
434	55.0	0.8333333333333334	0.36666666666666664	37.21320343559643	18.421419214056645	3.9271980326841924
435	33.0	0.9428571428571428	0.4714285714285714	24.935028842544405	11.998727388750638	3.5938498639692784
436	33.0	0.9166666666666666	0.75	23.65685424949238	11.861332691121913	3.4798737634343917
437	37.0	0.925	0.5873015873015873	23.31370849898476	11.148494275808309	4.216949191166698
438	40.0	1.0	0.8888888888888888	29.656854249492383	15.587228026186411	3.1997378735872832
439	60.0	0.8571428571428571	0.4	37.21320343559643	18.651960814337382	4.493689649865875
440	37.0	0.925	0.6166666666666667	23.899494936611664	11.234823968348932	4.275662172211115
441	49.0	0.8166666666666667	0.6805555555555556	33.65685424949238	19.206010499288624	3.5847050514019387
442	46.0	0.8679245283018868	0.5476190476190477	30.106601717798213	15.086872174782597	3.88013854486258
443	33.0	0.8918918918918919	0.6875	24.48528137423857	12.349005241033442	3.403902280077803
444	35.0	0.9210526315789473	0.6363636363636364	24.48528137423857	12.072753347370496	3.683672480023859
445	46.0	0.9387755102040817	0.5111111111111111	27.556349186104043	13.330847833988019	4.449807115106284
446	61.0	0.8840579710144928	0.45185185185185184	36.384776310850235	17.51868110632493	4.453031106842981
447	69.0	0.9452054794520548	0.4107142857142857	36.87005768508881	18.524336254804968	4.80534622813678
448	79.0	0.9186046511627907	0.35267857142857145	43.11269837220809	21.158261526995542	4.884942078345785
449	34.0	0.8947368421052632	0.7083333333333334	25.656854249492383	13.282686808888743	3.3646836684710895
450	39.0	0.8863636363636364	0.75	28.242640687119284	14.549185205981797	3.4861009050060536
451	82.0	0.6612903225806451	0.4880952380952381	55.7634559672906	31.841740854524087	3.9925607243952648
452	46.0	0.8846153846153846	0.575	32.071067811865476	17.03425485090088	3.495141517384484
453	42.0	0.9333333333333333	0.4666666666666667	26.970562748477143	13.243123084261457	4.095593484031246
454	71.0	0.8875	0.5338345864661654	42.142135623730944	20.983205820711284	4.352848186202567
455	42.0	0.9130434782608695	0.4772727272727273	26.349242404917497	13.159667020556185	4.116504935947211
456	45.0	0.8333333333333334	0.34615384615384615	29.763455967290597	17.867460372244903	3.5011508646618164
457	36.0	0.9230769230769231	0.5	23.556349186104047	10.989645207322287	4.309684121780158
458	34.0	0.9444444444444444	0.7555555555555555	21.656854249492376	10.054973385818451	4.281359148919852
459	62.0	0.8732394366197183	0.6458333333333334	35.89949493661166	17.857002159863633	4.563746929601099
460	33.0	0.9166666666666666	0.55	23.899494936611664	11.734981629420165	3.6426756461869707
461	53.0	0.9137931034482759	0.7794117647058824	36.242640687119284	19.159908259260945	3.6622366718245445
462	59.0	0.8194444444444444	0.4957983193277311	38.38477631085024	18.85532004423013	4.170184243448988
463	42.0	0.8571428571428571	0.7	27.656854249492376	13.471807276052626	4.258934917409246
464	38.0	0.9047619047619048	0.475	25.556349186104043	12.400699669908306	4.029797537761789
465	55.0	0.9016393442622951	0.4583333333333333	34.3492424049175	17.226036767139504	4.141168570810495
466	52.0	0.9454545454545454	0.8	28.485281374238568	13.46991174213399	4.975614929966973
467	34.0	0.8095238095238095	0.38636363636363635	22.72792206135785	13.195309859670752	3.438242860859546
468	36.0	0.8372093023255814	0.6	25.27817459305202	13.13043442373136	3.6071380525993546
469	41.0	0.9318181818181818	0.5324675324675324	26.14213562373095	12.486665584263935	4.24473148114464
470	33.0	0.9166666666666666	0.66	23.071067811865476	11.277018504681138	3.7603388691605133
471	46.0	0.9387755102040817	0.5111111111111111	26.384776310850235	12.283791376142398	4.787029641881167
472	36.0	0.972972972972973	0.6666666666666666	21.899494936611667	9.729776503863906	4.675715280295488
473	49.0	0.8448275862068966	0.4666666666666667	32.9350288425444	17.026336528784444	3.8004898106582234
474	59.0	0.8082191780821918	0.3277777777777778	39.4558441227157	20.30617266554948	4.0235661436446115
475	39.0	0.9285714285714286	0.5909090909090909	24.727922061357855	11.487537835386876	4.326232817491464
476	37.0	0.925	0.74	22.48528137423857	10.12763645013404	4.627151072593011
477	38.0	0.8636363636363636	0.4935064935064935	27.52081528017131	13.231675177487045	3.683127920294323
478	49.0	0.9245283018867925	0.4188034188034188	31.79898987322333	15.441340392452693	4.110792852945467
479	59.0	0.8676470588235294	0.3933333333333333	37.79898987322333	18.724927906288634	4.139259202528654
480	57.0	0.890625	0.3958333333333333	35.21320343559643	17.236436181965047	4.4555606372347905
481	49.0	0.9607843137254902	0.494949494949495	28.970562748477143	13.934284169469173	4.467643633570621
482	35.0	0.9722222222222222	0.875	22.242640687119284	10.730465967463664	4.111700343281452
483	54.0	0.8709677419354839	0.6428571428571429	32.48528137423857	16.11781540028125	4.562849247120607
484	34.0	0.9444444444444444	0.6071428571428571	21.31370849898476	9.483717767505219	4.560655844872704
485	33.0	0.9428571428571428	0.6111111111111112	21.31370849898476	9.730091658042202	4.330182100557148
486	74.0	0.8705882352941177	0.27205882352941174	47.35533905932738	24.32904511217462	4.124572715755172
487	53.0	0.8548387096774194	0.33974358974358976	36.62741699796952	18.253004993975875	4.1717879123787025
488	32.0	0.9142857142857143	0.7272727272727273	23.071067811865476	11.761610104939109	3.5389126493026453
489	49.0	0.8448275862068966	0.5444444444444444	36.071067811865476	19.188302344148664	3.38588198844378
490	35.0	0.9722222222222222	0.5555555555555556	22.72792206135785	11.02331657830797	4.0059091278923535
491	49.0	0.8909090909090909	0.3769230769230769	33.21320343559643	17.002727721854907	3.779882040779306
492	61.0	0.8714285714285714	0.4066666666666667	37.79898987322333	18.814203338478343	4.1971639731820884
493	38.0	0.95	0.5277777777777778	26.72792206135786	12.797175890392367	3.790882929540952
494	49.0	0.765625	0.3181818181818182	34.21320343559643	18.660403279744862	3.820756350724001
495	57.0	0.8769230769230769	0.43846153846153846	34.384776310850235	16.195171510051363	4.631600471783694
496	41.0	0.8541666666666666	0.640625	29.242640687119284	16.76013620793484	3.145817638751232
497	38.0	1.0	0.8636363636363636	23.656854249492376	11.523780455603935	4.162920589412607
498	33.0	0.7857142857142857	0.5076923076923077	25.071067811865472	14.390243272024975	3.178621560897693
499	55.0	0.8870967741935484	0.7051282051282052	30.48528137423857	14.459045972442663	4.998557426263012
500	47.0	0.9038461538461539	0.6527777777777778	27.31370849898476	12.937374647532177	4.655013844073231
501	66.0	0.868421052631579	0.55	36.14213562373095	17.076643082514813	5.066936365908276
502	53.0	0.9298245614035088	0.4818181818181818	29.798989873223334	14.317181925518378	4.771399660455806
503	59.0	0.921875	0.46825396825396826	34.384776310850235	16.708516769641275	4.637055570642168
504	47.0	0.8392857142857143	0.5529411764705883	35.31370849898476	18.381128331833423	3.531035127439928
505	44.0	0.9361702127659575	0.7333333333333333	27.071067811865476	13.17798649539687	4.270039099423886
506	36.0	1.0	0.9	22.242640687119284	10.700508881727512	4.221385711634466
507	33.0	0.9428571428571428	0.75	23.071067811865476	11.444791025498402	3.7535718989609608
508	45.0	0.9782608695652174	0.5	26.384776310850235	12.930978633684433	4.44751715670072
509	72.0	0.8674698795180723	0.35294117647058826	42.8700576850888	21.773383629888087	4.33618280923488
510	32.0	0.8421052631578947	0.5818181818181818	24.071067811865476	12.192088194095161	3.6262736338292765
511	53.0	0.8153846153846154	0.30113636363636365	36.79898987322333	20.559156189238912	3.5491243547855102
512	33.0	0.8918918918918919	0.66	23.071067811865476	11.346148854781308	3.7672752152114684
513	38.0	0.9743589743589743	0.9047619047619048	27.035533905932738	15.44994422306187	3.1671004788821167
514	53.0	0.8548387096774194	0.3136094674556213	36.8700576850888	18.995385170358816	3.9740855247035554
515	64.0	0.8767123287671232	0.3076923076923077	41.698484809834994	21.635614899232326	3.929775652898811
516	35.0	0.9459459459459459	0.7954545454545454	23.65685424949238	11.650475694961909	3.8005756491320226
517	69.0	0.8846153846153846	0.3520408163265306	40.2842712474619	20.563692737895387	4.367144271600026
518	39.0	0.8863636363636364	0.40625	27.556349186104043	14.315112020021632	3.534462688989669
519	33.0	0.8918918918918919	0.55	23.899494936611664	11.709595516221071	3.6356275807875544
520	39.0	0.9512195121951219	0.8125	25.071067811865476	12.379965447602876	3.9991903223984138
521	41.0	0.8723404255319149	0.45054945054945056	29.142135623730947	14.279910005357882	3.7735964074416337
522	50.0	0.7575757575757576	0.42016806722689076	34.89949493661167	20.827543179607854	3.47687289120129
523	35.0	0.8974358974358975	0.4375	24.556349186104043	12.002783306073338	3.8074214651873857
524	46.0	0.92	0.5054945054945055	30.72792206135785	15.107019336800944	3.903017206863014
525	48.0	0.9230769230769231	0.5	29.556349186104043	14.255504130979412	4.304718570548943
526	39.0	0.8478260869565217	0.5571428571428572	26.86396103067893	15.69762067733754	3.2613869111013116
527	37.0	1.0	0.4567901234567901	24.970562748477143	12.584921292968055	3.78006052646855
528	44.0	0.9361702127659575	0.6111111111111112	25.31370849898476	11.395236096050583	4.952651775011247
529	53.0	0.8983050847457628	0.49074074074074076	30.970562748477143	14.649663299760547	4.651205888610482
530	43.0	0.8431372549019608	0.4095238095238095	33.55634918610404	16.720548256442004	3.293356542832583
531	34.0	0.918918918918919	0.4857142857142857	24.14213562373095	12.058988008207557	3.6040411646062274
532	56.0	0.8615384615384616	0.3888888888888889	38.38477631085023	19.39738822659219	3.750714678445644
533	68.0	0.9855072463768116	0.37362637362637363	37.698484809834994	18.97990582214301	4.575229519444063
534	47.0	0.9038461538461539	0.4017094017094017	31.384776310850235	15.74941616753396	3.86500133690625
535	41.0	0.803921568627451	0.5256410256410257	29.899494936611664	15.088010531981968	3.6824913401074038
536	40.0	0.8888888888888888	0.5555555555555556	25.899494936611667	12.93271424583328	3.9515695913928837
537	52.0	0.9122807017543859	0.4	33.21320343559643	16.6668670895754	4.094610760062143
538	41.0	0.7454545454545455	0.36607142857142855	29.142135623730947	17.277697181404776	3.596371342042791
539	37.0	0.8222222222222222	0.44047619047619047	29.27817459305202	15.971847588605334	3.0057427170846216
540	44.0	0.7857142857142857	0.36666666666666664	29.556349186104043	16.394513342690395	3.9339713526478617
541	46.0	0.8846153846153846	0.5897435897435898	29.899494936611664	14.703868667267173	4.158534679067423
542	36.0	0.9230769230769231	0.72	22.485281374238568	10.674058974017676	4.330799353916561
543	43.0	0.9555555555555556	0.4777777777777778	26.970562748477143	13.23202116461465	4.181475268760656
544	73.0	0.7934782608695652	0.30416666666666664	45.112698372208094	22.61247025198631	4.866917432388713
545	40.0	0.8	0.47619047619047616	29.69238815542512	15.74833833912471	3.4336335792356723
546	49.0	0.9074074074074074	0.4666666666666667	32.97056274847714	16.181951722082086	3.9092579461487875
547	45.0	0.9375	0.4166666666666667	29.213203435596427	13.981234520509853	4.165661484505342
548	37.0	0.9024390243902439	0.4625	25.556349186104043	12.56046740540407	3.8087254755931252
549	62.0	0.8985507246376812	0.4025974025974026	36.62741699796952	18.40167654878366	4.390480963034182
550	37.0	0.9024390243902439	0.5606060606060606	24.106601717798213	12.173879460535037	3.8758703640664236
551	75.0	0.8426966292134831	0.39473684210526316	43.42031021678297	21.716889788883012	4.570182114990118
552	51.0	0.9272727272727272	0.5666666666666667	28.14213562373095	13.184816049808349	4.970493000239949
553	35.0	0.8974358974358975	0.5	24.14213562373095	11.433201928740525	3.9588000376726016
554	56.0	0.7777777777777778	0.4375	36.55634918610404	19.32148312023433	4.283533282401193
555	71.0	0.8765432098765432	0.3480392156862745	42.8700576850888	21.438903984172953	4.301987864655729
556	35.0	0.9210526315789473	0.7	22.48528137423857	10.622933864961468	4.190052673508687
557	73.0	0.6886792452830188	0.24829931972789115	48.284271247461895	26.866520644805234	4.672073895462663
558	34.0	0.85	0.4722222222222222	24.9350288425444	11.390777528718003	4.081481567950894
559	35.0	0.9210526315789473	0.7	22.485281374238568	10.825045864563585	4.183984819388135
560	49.0	0.8909090909090909	0.5	31.556349186104043	14.939492055176288	4.247869676885133
561	71.0	0.48299319727891155	0.2784313725490196	53.17766952966369	19.487933010424165	13.226089871668796
562	48.0	0.7868852459016393	0.4444444444444444	34.89949493661167	19.035948613180633	3.3810163423825084
563	32.0	0.8888888888888888	0.5925925925925926	21.899494936611664	10.289891711273702	4.006947537747504
564	32.0	0.9696969696969697	0.6666666666666666	20.48528137423857	9.528703554040252	4.235349286566653
565	45.0	1.0	0.5555555555555556	25.556349186104047	12.43650540411842	4.595650117230422
566	48.0	0.631578947368421	0.23076923076923078	37.14213562373095	23.109353902250152	4.093454938272411
567	53.0	0.9464285714285714	0.5096153846153846	30.384776310850235	14.348259039111595	4.708673525524689
568	47.0	0.7014925373134329	0.41964285714285715	35.10660171779821	20.26161008664251	3.6015280912192735
569	41.0	0.9534883720930233	0.45555555555555555	26.384776310850235	12.910073184594733	4.033452282679579
570	35.0	0.9722222222222222	0.4861111111111111	23.556349186104043	11.149502358177099	4.041269908225104
571	48.0	0.9230769230769231	0.4	31.213203435596427	15.87669492046263	3.8631093639854024
572	46.0	0.8679245283018868	0.5227272727272727	28.727922061357855	13.631842187763073	4.639245090965513
573	66.0	0.7674418604651163	0.36666666666666664	45.17766952966369	23.415499506577355	4.1217649954229305
574	57.0	0.890625	0.8382352941176471	36.48528137423857	19.150175661692295	4.038013380192651
575	32.0	0.9142857142857143	0.45714285714285713	23.556349186104043	11.838350330465811	3.5917038370611865
576	35.0	0.9210526315789473	0.4861111111111111	24.14213562373095	11.979661400262923	3.8253129097499476
577	36.0	0.972972972972973	0.9	22.82842712474619	10.90448569282305	4.134270404196781
578	45.0	0.7258064516129032	0.625	33.86396103067892	19.86955465775922	3.879901700880023
579	50.0	0.9090909090909091	0.7692307692307693	29.65685424949238	14.562434308160617	4.487082239106681
580	48.0	0.96	0.43636363636363634	29.213203435596427	14.422821341888106	4.288583304798823
581	41.0	0.9111111111111111	0.5125	24.97056274847714	11.650009029511967	4.501181273883139
582	33.0	0.8918918918918919	0.55	23.899494936611664	11.709595516221073	3.6356275807875575
583	34.0	0.85	0.4722222222222222	23.31370849898476	11.438818996092293	4.0126695428917705
584	49.0	0.9074074074074074	0.44545454545454544	29.798989873223327	14.259550650360847	4.422556896433143
585	38.0	0.8837209302325582	0.5757575757575758	25.899494936611667	12.83100034829091	3.858623558800432
586	57.0	0.9344262295081968	0.40714285714285714	34.04163056034262	16.78066007358485	4.346074560395316
587	58.0	0.7160493827160493	0.24166666666666667	43.834523779156065	24.52749462741492	3.6920855902939405
588	34.0	0.9714285714285714	0.6071428571428571	21.31370849898476	10.100846631987817	4.211603400061939
589	47.0	0.8867924528301887	0.4017094017094017	31.213203435596423	14.708614508143327	4.166822345459664
590	49.0	0.8909090909090909	0.4537037037037037	30.97056274847714	15.299140002515381	4.112388854290137
591	49.0	0.875	0.5833333333333334	31.899494936611667	15.9209887961613	3.977843672638683
592	33.0	0.9705882352941176	0.4583333333333333	22.384776310850235	10.96625383286757	3.861496794967389
593	66.0	0.825	0.6111111111111112	41.071067811865476	21.0922125054405	4.232903223198561
594	36.0	0.9	0.375	27.384776310850235	14.06297273560921	3.316357932473128
595	37.0	0.9024390243902439	0.6727272727272727	24.485281374238568	11.832233006032947	3.98257901054576
596	47.0	0.9791666666666666	0.3884297520661157	30.041630560342615	15.488192395953568	3.8636806923496843
597	43.0	0.8775510204081632	0.43434343434343436	28.384776310850235	13.7849228487445	4.042328959530724
598	75.0	0.8152173913043478	0.5357142857142857	44.14213562373095	22.744955775254358	4.547777003175535
599	78.0	0.75	0.24148606811145512	50.49137802864845	29.236873083287865	4.200528188049012
600	35.0	0.875	0.3888888888888889	26.384776310850235	13.315240302500726	3.4585428353286654
601	32.0	0.9696969696969697	0.5925925925925926	20.727922061357855	9.69066376676266	4.177368879995318
602	46.0	0.9019607843137255	0.35384615384615387	32.62741699796952	16.232599370130085	3.7748390111775527
603	51.0	0.8793103448275862	0.49038461538461536	32.14213562373095	15.82735076576448	4.2012251323277825
604	53.0	1.0	0.9298245614035088	37.65685424949238	20.455197245189854	3.2037713625345092
605	39.0	0.9285714285714286	0.5416666666666666	26.727922061357855	12.902453017725566	3.8494105884120318
606	67.0	0.7701149425287356	0.41358024691358025	43.55634918610404	21.692710633965753	4.303756246114294
607	38.0	0.926829268292683	0.5277777777777778	23.556349186104043	10.898461064373542	4.4763769792620085
608	56.0	0.9333333333333333	0.358974358974359	34.87005768508881	17.76221344793042	4.061227566700378
609	88.0	0.8543689320388349	0.34375	47.698484809835	23.867883819587483	5.180995755257529
610	41.0	0.82	0.36607142857142855	31.14213562373095	17.286131724179416	3.416358595403955
611	43.0	0.7818181818181819	0.35833333333333334	33.349242404917504	18.351045212331943	3.3138652903841277
612	46.0	0.8518518518518519	0.38333333333333336	31.591883092036785	15.143959477255182	4.14012591354254
613	52.0	0.896551724137931	0.49523809523809526	34.14213562373095	16.9740528032486	3.943370447445014
614	39.0	0.9285714285714286	0.4875	25.556349186104043	12.75470713615476	3.955026194061064
615	35.0	0.8974358974358975	0.5555555555555556	22.899494936611667	10.280889588206032	4.410891331277759
616	49.0	0.8909090909090909	0.7	30.071067811865476	14.679634003559707	4.293895863874292
617	32.0	0.8888888888888888	0.5925925925925926	21.31370849898476	9.829564037590412	4.3414768029910356
618	73.0	0.8021978021978022	0.4965986394557823	46.142135623730944	23.98062947918854	4.252687266008869
619	32.0	0.9142857142857143	0.5818181818181818	23.313708498984763	11.15804175332083	3.637647485827759
620	74.0	0.7474747474747475	0.30578512396694213	50.87005768508881	26.128668041430092	4.273152895954399
621	53.0	0.803030303030303	0.4732142857142857	36.72792206135785	18.721968287769112	3.797074098868036
622	41.0	0.9318181818181818	0.45555555555555555	26.384776310850235	12.868460354396957	4.0765274578312765
623	36.0	1.0	0.5	23.556349186104043	11.921052746892427	3.829657841581456
624	72.0	0.8470588235294118	0.27692307692307694	47.94112549695428	25.055646187191066	3.874787330725014
625	87.0	0.725	0.24857142857142858	59.94112549695427	31.18181541585942	3.9664802764183085
626	61.0	0.8591549295774648	0.5083333333333333	36.14213562373095	17.28574307841936	4.640030183036745
627	42.0	0.9130434782608695	0.4772727272727273	27.556349186104043	13.628205314970026	3.9721138990798175
628	44.0	0.88	0.5238095238095238	30.727922061357855	15.390962152419283	3.770604404669911
629	32.0	0.8421052631578947	0.5818181818181818	24.485281374238568	12.419126425013078	3.35638180777186
630	32.0	1.0	0.6530612244897959	19.899494936611667	9.163357308190205	4.401889689944212
631	99.0	0.8839285714285714	0.29464285714285715	54.76955262170047	28.022559282564334	4.683179653108447
632	56.0	0.8484848484848485	0.4375	36.970562748477136	18.34011847066524	4.0917105589582246
633	58.0	0.90625	0.4461538461538462	33.79898987322333	16.462642951719857	4.525702329419121
634	47.0	0.8545454545454545	0.5595238095238095	31.899494936611667	15.750784094803517	3.9940752908796124
635	32.0	0.9696969696969697	0.5079365079365079	21.556349186104047	10.101360596644888	4.0167635101596435
636	50.0	0.847457627118644	0.47619047619047616	33.55634918610404	16.565362092319077	4.02968717772957
637	45.0	1.0	0.9375	32.242640687119284	17.385209507206724	3.206231820891051
638	68.0	0.7640449438202247	0.3253588516746411	46.04163056034261	23.569279166092773	4.118211726718196
639	61.0	0.8970588235294118	0.45185185185185184	36.970562748477136	18.11741309978062	4.447203304240517
640	45.0	0.8823529411764706	0.6923076923076923	29.071067811865472	14.417756630613393	4.035631106996968
641	33.0	0.7857142857142857	0.34375	25.106601717798213	13.358099724876315	3.7848613466485124
642	32.0	1.0	0.5	21.556349186104043	10.624945759100962	3.8771642493144998
643	32.0	0.8888888888888888	0.4155844155844156	25.556349186104043	12.900805940648201	3.1682733596923214
644	34.0	0.7727272727272727	0.4722222222222222	27.692388155425117	14.318744339235469	3.4497675556116256
645	33.0	0.9166666666666666	0.5238095238095238	22.72792206135785	11.309672085142475	3.724616517026824
646	60.0	0.7894736842105263	0.5882352941176471	39.14213562373095	19.692162157319142	4.601554642227276
647	40.0	0.9302325581395349	0.7272727272727273	25.656854249492376	12.49285178350531	4.1180886725965715
648	36.0	0.8780487804878049	0.6	26.485281374238568	13.384762342632492	3.4277356372900734
649	41.0	0.9318181818181818	0.5694444444444444	24.727922061357855	11.696385067835283	4.475997380423709
650	78.0	0.8041237113402062	0.2785714285714286	50.52691193458119	26.03183265593928	4.069801094231963
651	54.0	0.8181818181818182	0.42857142857142855	39.55634918610404	20.406927995516373	3.5872935822627783
652	57.0	0.8382352941176471	0.3958333333333333	37.79898987322333	19.205733344779162	3.922503830252851
653	38.0	0.95	0.5428571428571428	24.72792206135785	11.956543671352653	4.0137657520835885
654	51.0	1.0	0.9107142857142857	29.656854249492383	14.862015107999246	4.356492038900545
655	37.0	1.0	0.8409090909090909	23.071067811865476	11.138835049214068	4.164546375638568
656	51.0	0.7611940298507462	0.34	31.556349186104043	19.663576191291284	3.763232418529635
657	34.0	0.9714285714285714	0.6071428571428571	21.31370849898476	10.100846631987817	4.211603400061939
658	43.0	0.9772727272727273	0.8958333333333334	25.82842712474619	12.737278092902452	4.249994101974107
659	47.0	0.94	0.7833333333333333	27.071067811865476	12.956394685975878	4.667448285726408
660	41.0	0.9318181818181818	0.5694444444444444	24.72792206135785	11.66592068789526	4.466178077011212
661	36.0	0.9230769230769231	0.5625	22.727922061357855	10.253492974974145	4.638987260147433
662	74.0	0.5441176470588235	0.27205882352941174	52.55634918610404	23.26472055090018	8.785428230915967
663	41.0	0.8913043478260869	0.7321428571428571	29.65685424949238	15.361308851819022	3.4746254484268166
664	33.0	0.9166666666666666	0.75	23.656854249492383	12.029308471228495	3.5733245908378874
665	48.0	0.8275862068965517	0.34285714285714286	33.384776310850235	17.4809942176104	3.8167550277230835
666	68.0	0.8607594936708861	0.35789473684210527	44.627416997969526	22.397832924150293	4.069642956901607
667	34.0	0.8947368421052632	0.7083333333333334	25.656854249492383	13.261776049866699	3.317256206075441
668	36.0	0.9230769230769231	0.5142857142857142	24.727922061357855	11.709135195513706	4.031647016361954
669	33.0	1.0	0.9166666666666666	20.242640687119284	9.641717526337095	4.290164434399711
670	47.0	0.8703703703703703	0.6266666666666667	32.48528137423857	16.48725099475583	3.739403631056587
671	52.0	0.6753246753246753	0.3466666666666667	36.14213562373095	17.962248861978477	5.432989888998711
672	34.0	0.918918918918919	0.7727272727272727	24.242640687119287	12.279862501023013	3.5801443690686163
673	52.0	0.8387096774193549	0.38235294117647056	36.520815280171306	19.6094639231964	3.6065754093489186
674	39.0	0.9069767441860465	0.48148148148148145	25.556349186104047	12.580360148206285	3.9575519832178476
675	35.0	0.8974358974358975	0.5833333333333334	23.899494936611667	10.969405594093253	4.213716437825177
676	56.0	0.9032258064516129	0.4666666666666667	32.384776310850235	15.982825790117802	4.610690125807049
677	33.0	0.9428571428571428	0.4583333333333333	23.556349186104043	11.51467259417664	3.8287505350400384
678	49.0	0.9074074074074074	0.4188034188034188	31.79898987322333	15.816871439166293	4.08681372607738
679	42.0	0.875	0.6461538461538462	29.071067811865476	14.597758873582888	3.6914122370857236
680	56.0	0.8235294117647058	0.29473684210526313	43.62741699796952	22.509922017529625	3.370390661883954
681	54.0	0.8852459016393442	0.4153846153846154	33.79898987322333	16.630131061432312	4.167751644947197
682	44.0	0.88	0.6875	32.65685424949238	17.684949514580474	3.2363506647793163
683	40.0	0.8695652173913043	0.40404040404040403	28.384776310850235	14.45644724685736	3.9396869163463037
684	35.0	0.9722222222222222	0.875	22.242640687119284	10.730465967463664	4.111700343281452
685	37.0	0.9024390243902439	0.6727272727272727	24.485281374238568	11.926169745858783	3.9664687095987965
686	37.0	0.9736842105263158	0.6851851851851852	22.48528137423857	10.405014125644696	4.494794274122338
687	37.0	0.8809523809523809	0.5285714285714286	24.727922061357855	11.940308169391415	4.032406789510852
688	40.0	0.9302325581395349	0.7692307692307693	27.656854249492376	14.46095828163645	3.6167230439681357
689	32.0	1.0	0.8888888888888888	19.65685424949238	9.38083151964686	4.242640687119285
690	53.0	0.9298245614035088	0.5520833333333334	30.727922061357855	14.598610185347287	4.744656587312991
691	41.0	0.9534883720930233	0.5125	26.142135623730947	12.746901533858706	4.11272156613096
692	32.0	0.9411764705882353	0.5714285714285714	20.727922061357855	9.951035037163534	4.141108147482233
693	44.0	0.9166666666666666	0.7333333333333333	30.48528137423857	15.413745215574924	3.6002656811401756
694	43.0	0.9555555555555556	0.4777777777777778	26.970562748477143	13.519156296941137	4.0770520633491705
695	39.0	0.8666666666666667	0.4431818181818182	27.17766952966369	13.115586694261328	3.920955316792286
696	38.0	0.95	0.76	23.656854249492376	11.116561822727254	4.321036995989189
697	33.0	0.8918918918918919	0.66	22.485281374238568	10.82269930866705	3.8783778979800982
698	50.0	0.8928571428571429	0.5494505494505495	30.727922061357855	14.77773442201118	4.397745485189647
699	46.0	0.92	0.6388888888888888	27.899494936611667	13.335877462421648	4.380672223697058
700	35.0	0.9210526315789473	0.7954545454545454	24.242640687119287	12.119313962697595	3.69033272269254
701	43.0	0.8958333333333334	0.4479166666666667	29.17766952966369	13.898427586468035	3.9915765107570373
702	64.0	0.8205128205128205	0.35555555555555557	39.384776310850235	19.64202431425608	4.659862480607439
703	34.0	0.9444444444444444	0.85	22.242640687119287	10.610407470979478	4.019056769146672
704	44.0	0.8979591836734694	0.7857142857142857	30.82842712474619	16.15000349386797	3.6186658480651666
705	59.0	0.8676470588235294	0.4609375	36.97056274847714	17.624284648898655	4.376813365875101
706	58.0	0.90625	0.5523809523809524	35.31370849898476	17.290161034073435	4.312320749959273
707	33.0	0.9166666666666666	0.75	23.071067811865476	11.401463516849436	3.697121173614708
708	36.0	0.9	0.75	25.65685424949238	12.930230054265452	3.582435219483404
709	34.0	0.85	0.6181818181818182	23.86396103067893	12.061189934965853	3.747434894288956
710	48.0	0.9056603773584906	0.42857142857142855	32.970562748477136	16.06440049190519	3.9349266761640354
711	42.0	0.8936170212765957	0.6363636363636364	26.485281374238568	12.713914879702012	4.26640052273037
712	33.0	0.868421052631579	0.4125	22.142135623730947	12.584383088841546	3.4776825104289166
713	49.0	0.9245283018867925	0.8166666666666667	32.82842712474619	16.694166358024084	3.730445217707974
714	50.0	0.78125	0.49019607843137253	36.72792206135786	18.78529163340168	3.654150824480141
715	32.0	0.9142857142857143	0.7111111111111111	20.485281374238568	9.530200804081531	4.314252268224905
716	41.0	0.9534883720930233	0.8541666666666666	25.65685424949238	12.38620815962025	4.200229840177367
717	49.0	0.8305084745762712	0.6533333333333333	33.31370849898476	16.853105079663177	4.162605533273959
718	39.0	0.8666666666666667	0.5416666666666666	27.31370849898476	13.486238089487486	3.873290789005486
719	63.0	0.9264705882352942	0.4772727272727273	33.21320343559643	15.781483936955032	5.1270522203779425
720	46.0	0.8846153846153846	0.71875	33.65685424949238	17.87255713083823	3.328978609175629
721	32.0	0.9411764705882353	0.7111111111111111	20.48528137423857	9.211304947341086	4.457646370798118
722	32.0	0.8648648648648649	0.7272727272727273	22.449747468305834	11.629696499162627	3.559780096770662
723	37.0	0.8409090909090909	0.6607142857142857	27.242640687119287	16.136931167547157	3.102303682798061
724	37.0	0.9024390243902439	0.7708333333333334	26.242640687119287	13.471995092291362	3.590204770368282
725	40.0	1.0	0.8888888888888888	29.242640687119287	15.584158185906684	3.1565825882808256
726	54.0	0.9	0.46153846153846156	32.970562748477136	15.980080071086366	4.34777631571474
727	32.0	0.9696969696969697	0.6666666666666666	20.48528137423857	9.528703554040252	4.235349286566653
728	60.0	0.8108108108108109	0.32085561497326204	41.45584412271571	21.05952315135195	3.912208267278243
729	63.0	0.75	0.35	41.42031021678297	21.168559900407033	4.750983050533535
730	74.0	0.8043478260869565	0.29959514170040485	42.62741699796952	25.37054967970661	4.15960794318317
731	34.0	0.9714285714285714	0.6071428571428571	21.31370849898476	10.100846631987817	4.211603400061939
732	48.0	0.8727272727272727	0.5274725274725275	29.520815280171306	14.587162429683199	4.300287202945494
733	59.0	0.921875	0.7375	34.48528137423857	17.25005430577117	4.473112744263806
734	35.0	0.9459459459459459	0.7291666666666666	25.035533905932738	13.278870603749239	3.52966489406495
735	51.0	0.8947368421052632	0.5151515151515151	29.556349186104043	13.756864171846031	4.828999683777361
736	37.0	0.925	0.74	23.071067811865476	10.99716205364356	4.3084558714227414
737	45.0	0.8333333333333334	0.2922077922077922	34.87005768508881	18.168452074332038	3.3290626105069103
738	36.0	0.8571428571428571	0.4675324675324675	26.14213562373095	13.097916493094402	3.710198268859309
739	38.0	0.8837209302325582	0.4935064935064935	26.14213562373095	13.053339863233207	3.7650252811681724
740	68.0	0.8095238095238095	0.3148148148148148	42.87005768508881	22.5252140069701	4.46619680164163
741	33.0	0.9166666666666666	0.5238095238095238	22.14213562373095	10.224238574268304	4.137370921059352
742	39.0	0.9512195121951219	0.5416666666666666	24.14213562373095	11.597363422292975	4.256353635054965
743	43.0	0.9772727272727273	0.8958333333333334	26.242640687119284	12.798209029602143	4.231830283595808
744	33.0	0.9705882352941176	0.5892857142857143	21.31370849898476	10.071921652862835	4.250199941718027
745	50.0	0.8771929824561403	0.4132231404958678	31.213203435596423	15.282691715813204	4.247650399858075
746	38.0	0.7916666666666666	0.4175824175824176	28.9350288425444	15.273964031777853	3.4564461497140893
747	46.0	0.92	0.7076923076923077	29.071067811865476	14.390245359622215	4.114413679559252
748	34.0	0.8947368421052632	0.6538461538461539	25.86396103067893	13.855121555763027	3.1316501995926234
749	41.0	0.8913043478260869	0.37962962962962965	27.17766952966369	15.179334223010668	3.5234501987156746
750	38.0	0.8636363636363636	0.38	27.79898987322333	13.772638785749209	3.7584644771910534
751	66.0	0.8571428571428571	0.515625	36.970562748477136	17.709107949071573	4.969325814005607
752	56.0	0.9032258064516129	0.4	35.21320343559643	17.443178851844696	4.182178090824729
753	32.0	0.9142857142857143	0.5818181818181818	23.313708498984763	11.130556835967813	3.653091775645692
754	75.0	0.9868421052631579	0.4437869822485207	36.87005768508881	17.893263499045112	5.345753165765827
755	37.0	0.7115384615384616	0.44047619047619047	28.31370849898476	15.667187000508537	3.864414573211949
756	48.0	0.8727272727272727	0.5714285714285714	31.899494936611664	16.081037468404233	3.9970767854355733
757	51.0	0.9107142857142857	0.5666666666666667	27.556349186104043	12.621500560292246	5.206935719308658
758	75.0	0.872093023255814	0.5357142857142857	44.72792206135785	22.817644029516604	4.346841618160995
759	73.0	0.8202247191011236	0.2896825396825397	46.526911934581186	23.74979538760847	4.148191535999039
760	32.0	0.9411764705882353	0.5925925925925926	20.72792206135785	9.544055966732682	4.259738337489089
761	33.0	0.9166666666666666	0.7333333333333333	21.656854249492376	10.204085920167785	4.101742183028749
762	46.0	0.92	0.5111111111111111	26.970562748477143	12.928018397909337	4.729806148378421
763	41.0	0.7884615384615384	0.5857142857142857	30.071067811865476	16.281958269045557	3.8996377528972737
764	41.0	0.8541666666666666	0.5694444444444444	27.899494936611664	13.642732545607478	3.9040622878687645
765	35.0	1.0	0.625	21.31370849898476	9.944904467881715	4.434937546693711
766	33.0	0.9166666666666666	0.4125	24.14213562373095	12.937944519688214	3.3039816892776814
767	41.0	0.8723404255319149	0.4880952380952381	30.313708498984763	15.51742973772755	3.3795196460209436
768	35.0	0.8974358974358975	0.5833333333333334	23.48528137423857	10.695591449793461	4.179766259982082
769	32.0	0.8421052631578947	0.35555555555555557	23.763455967290597	13.804957581683256	3.107655252425216
770	34.0	0.8947368421052632	0.6538461538461539	25.44974746830583	13.462386481348526	3.1888860935226107
771	45.0	0.7894736842105263	0.625	34.03553390593274	20.070916289668062	3.0757993295011
772	63.0	0.9130434782608695	0.4666666666666667	36.38477631085023	17.26427303061829	4.68367529190624
773	72.0	0.8674698795180723	0.34615384615384615	42.2842712474619	20.90553601748325	4.612641873837438
774	71.0	0.797752808988764	0.5634920634920635	45.31370849898476	23.863816583465365	4.126028366869603
775	41.0	0.8367346938775511	0.5857142857142857	30.656854249492376	16.247476033624604	3.4154021248181445
776	32.0	0.9411764705882353	0.64	22.48528137423857	10.969705649722044	3.7219696342738002
777	35.0	0.7954545454545454	0.3645833333333333	26.556349186104047	14.013940771454482	3.405349149452369
778	34.0	0.9444444444444444	0.4857142857142857	24.14213562373095	11.500168098906082	3.840520004441497
779	50.0	0.8928571428571429	0.42735042735042733	32.97056274847714	16.518954768187886	3.942097584606793
780	32.0	0.8648648648648649	0.5925925925925926	21.899494936611664	10.129777667542724	4.115152415907907
781	33.0	0.868421052631579	0.6875	23.86396103067893	12.372037440545956	3.6481751279787944
782	38.0	0.926829268292683	0.5277777777777778	24.14213562373095	11.747672222980444	4.122495291024141
783	53.0	0.828125	0.5578947368421052	37.485281374238575	21.09112447936077	3.330655863476119
784	40.0	0.8888888888888888	0.6666666666666666	30.44974746830583	16.340399135139226	3.189256356008608
785	37.0	0.8409090909090909	0.7115384615384616	26.863961030678926	14.420265651929162	3.646604016157428
786	41.0	0.9318181818181818	0.5256410256410257	28.727922061357855	14.104242256833919	3.737939873905546
787	41.0	0.7735849056603774	0.3942307692307692	29.727922061357855	16.243731075705558	3.5369519107109912
788	52.0	0.8125	0.325	38.62741699796952	20.11987385551996	3.616386318199614
789	67.0	0.9571428571428572	0.43506493506493504	35.45584412271571	17.11430951023858	4.9997491680242705
790	55.0	0.8333333333333334	0.5238095238095238	35.31370849898476	17.241921826252906	4.310444685908429
791	73.0	0.5104895104895105	0.2644927536231884	52.970562748477136	26.432375276358016	7.176004927968432
792	68.0	0.7640449438202247	0.3253588516746411	43.79898987322333	20.88289768875677	5.339162878718412
793	48.0	0.9056603773584906	0.4	31.213203435596423	15.283515644615646	4.124484423902097
794	41.0	0.9534883720930233	0.7454545454545455	25.071067811865476	11.898303264703506	4.374325327902413
795	52.0	0.9122807017543859	0.4126984126984127	34.384776310850235	17.057262845098894	4.020961008076942
796	35.0	0.875	0.7291666666666666	25.65685424949238	13.125718310473054	3.502944600608002
797	34.0	0.918918918918919	0.5666666666666667	23.899494936611667	11.563823175067446	3.8869581169293124
798	58.0	0.6904761904761905	0.5523809523809524	38.31370849898477	17.20369477001329	5.851070548999823
799	46.0	0.9019607843137255	0.7666666666666667	32.242640687119284	16.77520292990383	3.535257939971828
800	34.0	0.9444444444444444	0.85	22.82842712474619	10.900620597551532	4.006914439041506
801	50.0	0.8620689655172413	0.44642857142857145	36.14213562373095	18.573028244978964	3.4920798689625525
802	42.0	0.9130434782608695	0.75	29.65685424949238	15.374393482665102	3.625295059606847
803	35.0	0.875	0.5833333333333334	26.485281374238568	13.499123042673032	3.340384240576578
804	57.0	0.95	0.890625	35.656854249492376	17.824012338591714	4.232675438931705
805	36.0	0.972972972972973	0.9	22.82842712474619	11.00070208246324	4.134690412110691
806	32.0	0.9411764705882353	0.8	22.242640687119284	10.84987000132996	3.695310670869264
807	34.0	0.9714285714285714	0.85	21.65685424949238	10.100287135553883	4.237513199798327
808	69.0	0.6699029126213593	0.24210526315789474	48.62741699796952	26.16310934020418	5.131663441996792
809	59.0	0.8676470588235294	0.7023809523809523	42.48528137423857	22.825808165658035	3.353106942742555
810	42.0	0.8076923076923077	0.4666666666666667	30.31370849898476	17.071299014619626	3.3738022076978664
811	63.0	0.875	0.45	35.798989873223334	17.505706382169503	4.965918581878837
812	41.0	0.9318181818181818	0.7321428571428571	28.48528137423857	14.35147987698809	3.627910642766594
813	54.0	0.5510204081632653	0.3673469387755102	43.7634559672906	24.883728396713245	5.888684427653048
814	32.0	0.9411764705882353	0.5714285714285714	21.31370849898476	10.387075006109193	3.9249901678172026
815	40.0	0.8695652173913043	0.5128205128205128	28.692388155425114	14.912897682058828	3.5050652953182575
816	44.0	0.9166666666666666	0.4888888888888889	26.97056274847714	12.718481161254068	4.430425115368896
817	44.0	0.8461538461538461	0.39285714285714285	32.38477631085023	16.31770830102581	3.5027968661168387
818	67.0	0.9054054054054054	0.37222222222222223	38.87005768508881	19.12831047448167	4.5193487062964985
819	63.0	0.7590361445783133	0.63	43.72792206135785	22.710226275628298	4.327103951491783
820	57.0	0.8507462686567164	0.6705882352941176	37.31370849898476	17.84132537348495	4.755694028407884
821	78.0	0.5342465753424658	0.2653061224489796	57.62741699796952	26.97152256404834	7.892636414059597
822	45.0	1.0	0.9375	32.242640687119284	17.385209507206724	3.206231820891051
823	51.0	0.8095238095238095	0.42857142857142855	36.55634918610404	18.622630852724587	3.881313484353853
824	62.0	0.9393939393939394	0.43356643356643354	34.62741699796952	17.233406246303925	4.639818891677078
825	36.0	0.9230769230769231	0.5	24.14213562373095	11.536601983713108	4.003782144361776
826	52.0	0.8	0.5777777777777777	33.89949493661166	17.854251591969092	4.217562123808482
827	64.0	0.8648648648648649	0.4444444444444444	37.79898987322333	18.488777071379598	4.61369874989991
828	47.0	0.8392857142857143	0.6266666666666667	31.86396103067893	16.510266156273662	3.7943481587333987
829	42.0	0.875	0.5833333333333334	27.31370849898476	13.175927348509807	4.243219983815869
830	33.0	0.9705882352941176	0.7333333333333333	21.071067811865476	9.8331914365936	4.228417242755512
831	39.0	1.0	0.9285714285714286	28.242640687119284	15.08597421139708	3.1960645346884413
832	32.0	0.8888888888888888	0.7272727272727273	23.65685424949238	11.973941197151264	3.47756843313884
833	58.0	0.8787878787878788	0.5178571428571429	36.72792206135785	18.017671262385306	4.160387661153504
834	35.0	1.0	0.625	20.727922061357855	9.692607277284932	4.567442110594211
835	40.0	0.9302325581395349	0.5714285714285714	24.14213562373095	10.896902361912556	4.682682875760921
836	38.0	0.7450980392156863	0.3392857142857143	25.692388155425117	17.358390100830558	3.2740699602509307
837	82.0	0.7961165048543689	0.2847222222222222	49.94112549695428	24.986373906869186	4.663575426843166
838	45.0	0.8823529411764706	0.4166666666666667	30.384776310850235	15.268895861250947	3.7663329144830193
839	44.0	1.0	0.44	27.798989873223327	13.301813201186778	4.273185307024625
840	63.0	0.9402985074626866	0.5	34.384776310850235	16.508682929993515	4.878524022130238
841	43.0	0.8958333333333334	0.5733333333333334	30.692388155425117	15.860738984223964	3.50877266940249
842	46.0	0.7301587301587301	0.3382352941176471	36.14213562373095	21.180170313278342	3.277581503178024
843	96.0	0.7007299270072993	0.2206896551724138	67.11269837220809	37.69229687990921	3.9857548880855673
844	49.0	0.875	0.3888888888888889	33.79898987322333	17.096835595745333	3.6982952769704793
845	39.0	0.8863636363636364	0.8666666666666667	29.82842712474619	17.24048194870611	3.0150569648225836
846	33.0	0.9428571428571428	0.7333333333333333	21.071067811865472	9.397196935880311	4.528183261634256
847	32.0	0.8421052631578947	0.5333333333333333	23.899494936611664	11.722465286254206	3.599834386824634
848	76.0	0.9620253164556962	0.36538461538461536	41.112698372208094	20.43575791287639	4.782848879240942
849	101.0	0.8347107438016529	0.2774725274725275	64.5269119345812	32.92553661295092	4.095948829290175
850	35.0	0.9722222222222222	0.625	21.31370849898476	10.069898522366163	4.3643734938872605
851	46.0	0.9019607843137255	0.38016528925619836	31.213203435596427	15.882162557158567	4.050579719233489
852	52.0	0.8666666666666667	0.43333333333333335	34.384776310850235	17.07562793312754	3.915887293187179
853	51.0	0.7611940298507462	0.4722222222222222	37.89949493661167	20.352758286937746	3.6409058113254433
854	57.0	0.7702702702702703	0.34545454545454546	39.21320343559643	18.93992501008699	4.365152470872928
855	43.0	0.8775510204081632	0.39814814814814814	28.38477631085024	14.433489830095255	3.9656388238555316
856	33.0	0.825	0.55	24.86396103067893	13.331564109789438	3.2280017448018463
857	64.0	0.7619047619047619	0.47058823529411764	40.384776310850235	19.56258678127145	4.961228897684893
858	40.0	0.7843137254901961	0.5333333333333333	28.86396103067893	16.700995135774235	3.301024306915252
859	34.0	0.8947368421052632	0.44155844155844154	26.14213562373095	13.180350072653871	3.3701567823143805
860	41.0	0.8913043478260869	0.4659090909090909	27.556349186104047	13.27160966344336	3.9830110395524656
861	53.0	0.8833333333333333	0.3680555555555556	35.384776310850235	17.736569740637044	3.9321492398818156
862	37.0	0.9487179487179487	0.7708333333333334	25.071067811865472	12.263730778816626	3.8941099356764175
863	36.0	0.9	0.45	26.14213562373095	12.949672758135353	3.623966880510117
864	67.0	0.881578947368421	0.43506493506493504	37.21320343559643	18.274314549326487	4.7895306385925975
865	72.0	0.8	0.2975206611570248	51.45584412271571	26.869727284104968	3.7134028351495325
866	36.0	0.9	0.75	26.242640687119284	13.465226593939814	3.4742465115818533
867	32.0	0.8648648648648649	0.7111111111111111	21.656854249492383	9.973340442021385	4.209510711180183
868	53.0	0.6235294117647059	0.2717948717948718	36.3492424049175	19.440552998090936	5.735237729702814
869	44.0	0.8301886792452831	0.36666666666666664	33.59188309203678	16.6301578263818	3.6066741748481252
870	40.0	0.8888888888888888	0.37037037037037035	30.59188309203678	15.053772236663075	3.5190824722748335
871	49.0	0.875	0.7205882352941176	35.071067811865476	18.49587734407324	3.3717320597991325
872	36.0	0.9230769230769231	0.5142857142857142	24.14213562373095	11.740452092125635	3.923818621411713
873	45.0	0.9	0.75	31.65685424949238	16.598870183798237	3.5834292809454604
874	36.0	0.8780487804878049	0.5	26.72792206135786	13.220287155235582	3.5575421710143034
875	44.0	0.9166666666666666	0.7857142857142857	29.035533905932738	15.568453223651124	3.7077258751336606
876	72.0	0.8275862068965517	0.25	47.59797974644666	25.28434892956458	3.904077697077329
877	58.0	0.6823529411764706	0.35802469135802467	40.349242404917504	21.26578918051813	4.970230408716175
878	34.0	0.918918918918919	0.7555555555555555	21.65685424949238	9.623541574969284	4.601403555749637
879	43.0	0.9347826086956522	0.6142857142857143	25.31370849898476	11.875850780149184	4.632097383565218
880	37.0	0.9024390243902439	0.74	23.656854249492376	10.988805227278267	4.439018886669826
881	85.0	0.7522123893805309	0.2982456140350877	52.52691193458119	24.837063358410028	5.266017581604945
882	34.0	0.8947368421052632	0.6296296296296297	23.31370849898476	10.543782031416548	4.320820630829812
883	39.0	0.975	0.65	23.31370849898476	10.671048828423979	4.626892946098794
884	36.0	1.0	0.9230769230769231	26.242640687119284	13.937673500700585	3.189569900989908
885	77.0	0.8105263157894737	0.42777777777777776	45.79898987322333	22.91039529625432	4.539098437490546
886	44.0	0.88	0.4	29.213203435596427	14.284299749975684	4.2005631843917985
887	56.0	0.7671232876712328	0.28717948717948716	35.798989873223334	21.85736283336278	3.682636612498035
888	42.0	0.9130434782608695	0.6363636363636364	25.899494936611664	12.274084483190439	4.375244960782266
889	59.0	0.855072463768116	0.6941176470588235	37.071067811865476	18.471331620346863	4.365296613052146
890	61.0	0.8840579710144928	0.7625	42.82842712474619	23.203373008716625	3.4977073486702626
891	73.0	0.7525773195876289	0.3862433862433862	48.38477631085023	24.657935207740348	4.502300793128555
892	34.0	1.0	0.6071428571428571	21.31370849898476	9.963826991672377	4.292385563454164
893	36.0	0.9	0.5142857142857142	24.727922061357855	12.037469840061812	3.8200977749392866
894	36.0	0.9230769230769231	0.75	25.071067811865472	12.431319547267918	3.6267964291376895
895	53.0	0.828125	0.5888888888888889	36.071067811865476	18.933839691768124	3.7069968435354435
896	39.0	0.9069767441860465	0.8666666666666667	28.035533905932738	16.964995277822272	3.08027280003141
897	68.0	0.918918918918919	0.2833333333333333	43.35533905932737	22.29961405678024	4.012163398116062
898	72.0	0.72	0.2727272727272727	49.87005768508881	27.449082090353965	4.543519715964144
899	47.0	0.7833333333333333	0.27976190476190477	33.42031021678297	19.342886505333542	3.488629028339956
900	42.0	0.9333333333333333	0.5454545454545454	26.14213562373095	12.252717584725287	4.43166100598375
901	37.0	0.9024390243902439	0.5606060606060606	25.899494936611664	12.635871023841238	3.7146474515690384
902	48.0	0.9230769230769231	0.8	32.242640687119284	16.462426802340595	3.724305065649483
903	59.0	0.8194444444444444	0.4097222222222222	39.55634918610404	20.91851454076824	3.8769208503067953
904	39.0	0.975	0.9285714285714286	28.207106781186546	15.46986497051346	3.1511626612334798
905	38.0	0.8636363636363636	0.4935064935064935	27.31370849898476	13.40054407599579	3.7340894482404097
906	45.0	0.8823529411764706	0.6428571428571429	31.071067811865476	15.701177071181235	3.6874765116346255
907	33.0	0.9166666666666666	0.4583333333333333	23.556349186104043	11.518268854738379	3.6887397889955467
908	37.0	0.9487179487179487	0.5138888888888888	24.142135623730947	11.255366570720543	4.298112643886755
909	60.0	0.8695652173913043	0.625	35.31370849898475	17.739635847176494	4.466515918925529
910	50.0	0.7936507936507936	0.5555555555555556	37.27817459305202	21.31073084698272	3.303808524636236
911	68.0	0.8947368421052632	0.3076923076923077	42.526911934581186	21.842044445420157	4.048303627985372
912	42.0	0.9130434782608695	0.6	28.48528137423857	14.55979182794288	3.800434307975255
913	32.0	0.9142857142857143	0.7272727272727273	23.65685424949238	12.035388637407314	3.339074774030514
914	39.0	0.9069767441860465	0.4642857142857143	28.142135623730947	13.918265464335517	3.687563664606283
915	33.0	0.9166666666666666	0.6875	20.485281374238568	9.10870992152409	4.623491587129151
916	50.0	0.819672131147541	0.5555555555555556	37.31370849898476	19.504698488421703	3.569921130187631
917	33.0	0.8918918918918919	0.75	23.656854249492383	11.747945662796653	3.744663356004006
918	46.0	0.8363636363636363	0.5111111111111111	32.692388155425114	17.10114321599933	3.611163764003913
919	32.0	0.9142857142857143	0.64	22.48528137423857	10.831059493468851	3.897197743114698
920	61.0	0.8356164383561644	0.5083333333333333	42.727922061357845	21.957942305983035	3.701117737784415
921	47.0	0.8545454545454545	0.5222222222222223	32.89949493661167	16.336881439071046	3.7984430946198224
922	65.0	0.8904109589041096	0.43333333333333335	37.21320343559643	18.261045225375018	4.633888809807625
923	57.0	0.890625	0.31666666666666665	38.66295090390226	19.948529181417815	3.7989055860886314
924	56.0	0.8888888888888888	0.4375	36.384776310850235	17.946833432101084	4.01819158801194
925	53.0	0.803030303030303	0.3212121212121212	38.04163056034262	19.702365805712727	3.8153042734258698
926	54.0	0.8307692307692308	0.5294117647058824	37.31370849898475	19.238932075588878	3.759302334865345
927	32.0	0.9411764705882353	0.3950617283950617	23.79898987322333	12.056871198915296	3.474097997001067
928	35.0	0.9459459459459459	0.5555555555555556	22.72792206135785	11.004742149382128	4.021084382771327
929	45.0	0.7758620689655172	0.46875	31.692388155425114	18.532186626268288	3.550139567387204
930	40.0	0.9090909090909091	0.40404040404040403	27.79898987322333	13.894358008210965	3.8114059793813464
931	51.0	0.7285714285714285	0.30357142857142855	37.59188309203678	19.710066413433196	4.208066365847288
932	58.0	0.90625	0.4461538461538462	33.21320343559642	15.83578137871087	4.740190653973616
933	61.0	0.8840579710144928	0.24206349206349206	32.62741699796952	23.56223303070167	3.547186079347243
934	62.0	0.8493150684931506	0.38271604938271603	41.21320343559643	21.032942778291524	3.884964035418908
935	50.0	0.8928571428571429	0.46296296296296297	30.97056274847714	15.271649678531762	4.2504489287839595
936	40.0	1.0	0.4444444444444444	26.384776310850235	13.472154326733241	3.764446545866043
937	70.0	0.9333333333333333	0.25735294117647056	46.76955262170047	25.06412570140168	3.71892715051888
938	33.0	0.9705882352941176	0.825	22.242640687119284	10.816331782912188	3.877199817399013
939	80.0	0.8695652173913043	0.3418803418803419	45.698484809834994	23.210901047213383	4.537518327948508
940	35.0	0.8536585365853658	0.35	27.79898987322333	13.73835299473528	3.3308244754003034
941	59.0	0.8082191780821918	0.49166666666666664	41.55634918610405	21.94906496087016	3.713852238512705
942	57.0	0.8769230769230769	0.5428571428571428	34.72792206135785	16.94323823206423	4.338507370244724
943	51.0	1.0	0.9107142857142857	29.656854249492383	14.869391243891132	4.33976240753968
944	65.0	0.8441558441558441	0.30092592592592593	44.2842712474619	22.617186133262955	3.819467921101048
945	69.0	1.0	0.2875	42.76955262170047	22.75016296865122	3.9071784873472044
946	35.0	0.9210526315789473	0.5833333333333334	25.27817459305202	13.247543127056879	3.330953941139466
947	47.0	0.8703703703703703	0.39166666666666666	35.55634918610404	18.378927448115483	3.4091050639742777
948	60.0	0.9375	0.45454545454545453	32.04163056034261	15.501185078815547	4.998436982039223
949	39.0	0.9285714285714286	0.5571428571428572	24.727922061357855	11.576987562183918	4.277172025608705
950	63.0	0.875	0.35	38.2842712474619	18.90177066497702	4.35047623324177
951	32.0	0.8888888888888888	0.5818181818181818	23.48528137423857	11.399566603693659	3.5842371919213436
952	69.0	0.8414634146341463	0.5476190476190477	44.106601717798206	23.04838776448864	3.975313497574755
953	42.0	0.8571428571428571	0.375	31.97056274847714	16.059405597437713	3.5787581641647326
954	41.0	0.8367346938775511	0.5857142857142857	30.48528137423857	15.734527395798255	3.5109951089775677
955	60.0	0.8450704225352113	0.39215686274509803	40.384776310850235	20.132485039408675	4.0059319243379905
956	60.0	0.821917808219178	0.3333333333333333	40.04163056034261	20.901598130503057	3.944458283022746
957	53.0	0.8688524590163934	0.3680555555555556	34.04163056034261	16.917474282218887	4.302448263776561
958	65.0	0.8441558441558441	0.5158730158730159	44.72792206135785	23.11274633346449	3.7382096467150907
959	95.0	0.8558558558558559	0.7307692307692307	55.106601717798206	29.867972548607224	4.3854651381928305
960	55.0	0.8333333333333334	0.3235294117647059	40.62741699796952	21.377370464697044	3.417374026681739
961	65.0	0.8666666666666667	0.3385416666666667	40.8700576850888	20.729961401342177	4.118977835018326
962	32.0	0.8648648648648649	0.5333333333333333	23.31370849898476	11.145707922152647	3.711225527243487
963	47.0	0.9215686274509803	0.7833333333333333	32.242640687119284	16.517665186649985	3.6087089436957305
964	48.0	0.9411764705882353	0.5454545454545454	27.556349186104043	13.067169346063794	4.698454444833922
965	46.0	0.9019607843137255	0.5111111111111111	28.14213562373095	13.17237092580798	4.493324765064999
966	40.0	0.9302325581395349	0.7692307692307693	27.65685424949238	13.973689638256802	3.5994441089805043
967	36.0	0.8372093023255814	0.5454545454545454	25.899494936611667	12.944741615913793	3.7877756987634745
968	32.0	0.9411764705882353	0.6666666666666666	20.48528137423857	9.34429486467046	4.362098518155371
969	65.0	0.8333333333333334	0.6190476190476191	42.31370849898476	23.85619211334277	3.836815229551698
970	48.0	0.8421052631578947	0.34285714285714286	35.21320343559643	18.06749860336413	3.5982549467595533
971	45.0	0.9	0.4166666666666667	30.38477631085024	15.28906994226653	3.776783471010999
972	46.0	0.8518518518518519	0.5111111111111111	33.31370849898476	16.97973959381699	3.525544513988516
973	39.0	0.9285714285714286	0.5571428571428572	24.72792206135786	11.930055080484747	4.148606078030282
974	43.0	0.8775510204081632	0.43434343434343436	28.97056274847714	14.195427737945773	4.0258560048792145
975	41.0	0.9761904761904762	0.41414141414141414	27.79898987322333	14.133617650373239	3.6488385610719156
976	40.0	0.9090909090909091	0.47619047619047616	27.556349186104043	13.30885693291101	3.8657893294004784
977	67.0	0.8589743589743589	0.34183673469387754	40.87005768508881	20.33216302871917	4.455805731370104
978	51.0	0.8793103448275862	0.4857142857142857	34.72792206135785	17.286563400644127	3.7795592298040637
979	40.0	0.9523809523809523	0.5	25.556349186104043	12.702064361777609	4.105796018954085
980	50.0	0.9433962264150944	0.5050505050505051	28.970562748477143	13.833178012997537	4.654114959981273
981	37.0	0.8809523809523809	0.4625	25.14213562373095	12.002939066179948	3.9882426013839507
982	37.0	0.9736842105263158	0.5138888888888888	23.556349186104043	11.122294680107618	4.2691799904662435
983	55.0	0.8333333333333334	0.49107142857142855	36.72792206135785	18.480259319238147	3.917413840302171
984	48.0	0.9056603773584906	0.4444444444444444	30.384776310850235	15.036553931562363	4.134790237443845
985	44.0	0.8979591836734694	0.4888888888888889	27.556349186104047	13.52568384691265	4.246302283744823
986	58.0	0.8285714285714286	0.3625	39.79898987322333	20.278940386105873	3.8117112704964726
987	54.0	0.9642857142857143	0.5	29.79898987322333	14.074497800722295	4.894960455176081
988	63.0	0.9264705882352942	0.5	34.970562748477136	16.811166840996286	4.880939554092793
989	51.0	0.8793103448275862	0.5204081632653061	32.72792206135786	16.18555242904809	4.086838458203594
990	54.0	0.8571428571428571	0.3776223776223776	34.62741699796952	17.104223466002722	4.217638575454584
991	34.0	0.85	0.5666666666666667	25.899494936611667	13.140394970288693	3.40688077775085
992	32.0	0.9696969696969697	0.8	19.65685424949238	8.291016172258834	4.972705584623171
993	42.0	0.9545454545454546	0.5185185185185185	25.556349186104043	12.60328365408424	4.2810406634256415
994	43.0	0.9347826086956522	0.4777777777777778	26.970562748477143	13.396237651778293	4.125922891716689
995	46.0	0.8846153846153846	0.5476190476190477	31.31370849898476	15.693898446846285	3.857607504796045
996	36.0	0.9473684210526315	0.6428571428571429	21.899494936611667	10.125804228763947	4.536430296153271
997	37.0	0.9024390243902439	0.7115384615384616	27.071067811865472	13.912305023680837	3.441146171035403
998	55.0	0.9322033898305084	0.4166666666666667	32.04163056034261	15.733455994916005	4.5226535920732305
999	53.0	0.9137931034482759	0.49074074074074076	30.97056274847714	15.186909786767059	4.506787693595309
1000	45.0	0.8653846153846154	0.4090909090909091	29.798989873223327	15.026494846123118	3.9779650232066075
1001	48.0	0.9056603773584906	0.7384615384615385	29.071067811865476	14.24122733190086	4.372413479610026
1002	42.0	0.9545454545454546	0.4666666666666667	25.798989873223334	12.82691271564405	4.286350955803167
1003	32.0	0.9142857142857143	0.5818181818181818	23.31370849898476	11.335148895237275	3.596703285343565
1004	33.0	0.9166666666666666	0.55	23.899494936611667	11.804777444051691	3.6106201021597566
1005	32.0	0.9696969696969697	0.5	21.556349186104043	10.651195775090601	3.7941769279637083
1006	35.0	0.875	0.6363636363636364	24.48528137423857	11.589903796854573	4.04977290621349
1007	42.0	0.9130434782608695	0.75	29.071067811865472	14.844317289936578	3.6539649170717383
1008	70.0	0.9210526315789473	0.2916666666666667	43.35533905932738	22.677584136185676	4.0219593904037065
1009	33.0	0.9166666666666666	0.825	22.82842712474619	11.248917923330287	3.9117855181302517
1010	37.0	0.9736842105263158	0.4567901234567901	24.384776310850235	12.258144287036718	3.8240314314047814
1011	34.0	0.9444444444444444	0.5151515151515151	25.31370849898476	12.338303524236602	3.5198158352466233
1012	41.0	0.9761904761904762	0.5061728395061729	24.970562748477143	11.99504353545074	4.3493982235992155
1013	38.0	0.8636363636363636	0.7916666666666666	26.48528137423857	13.275957458313364	3.8379112787213154
1014	42.0	1.0	1.0	30.0	16.1245154965971	3.265986323710904
1015	41.0	0.9318181818181818	0.45555555555555555	26.384776310850235	12.96734084329654	4.040883285106203
1016	50.0	0.9259259259259259	0.45454545454545453	30.38477631085024	14.922868589715387	4.312863672096054
1017	50.0	0.847457627118644	0.3246753246753247	34.87005768508881	17.94865426288351	3.73558698887787
1018	45.0	0.9375	0.45454545454545453	28.384776310850235	13.981190583589932	4.073750810715516
1019	45.0	0.8181818181818182	0.6	32.65685424949238	16.841260378639095	3.496537718854869
1020	58.0	0.8529411764705882	0.35802469135802467	41.21320343559643	20.810988159506383	3.6514670719209104
1021	47.0	0.8867924528301887	0.4017094017094017	31.17766952966369	16.030476251147437	3.8053382148790487
1022	43.0	0.9347826086956522	0.4777777777777778	26.970562748477143	13.142823022547569	4.13556180795747
1023	33.0	0.9166666666666666	0.7333333333333333	22.242640687119284	10.36453689776907	4.150483421943795
1024	52.0	0.8387096774193549	0.5416666666666666	36.48528137423857	18.542446377438925	3.693932587514809
1025	37.0	0.9736842105263158	0.8409090909090909	23.656854249492383	11.350741442757833	4.150823045796134
1026	90.0	0.8108108108108109	0.5844155844155844	48.72792206135785	25.109185134986163	4.9866916349347425
1027	39.0	0.9285714285714286	0.78	24.242640687119284	11.457804281652946	4.418684158834839
1028	41.0	0.9318181818181818	0.7321428571428571	28.48528137423857	14.485858274451303	3.6447552466542095
1029	32.0	0.9142857142857143	0.8888888888888888	23.82842712474619	14.064516676594176	3.1427489008516574
1030	35.0	0.9210526315789473	0.5	23.520815280171306	11.85406536835335	3.7792548069516294
1031	50.0	0.9433962264150944	0.5050505050505051	28.970562748477143	14.28317879687961	4.503199246798743
1032	41.0	0.9111111111111111	0.7321428571428571	29.071067811865472	14.978068471115098	3.541896638672219
1033	34.0	0.8947368421052632	0.6181818181818182	23.899494936611667	11.58072945195854	3.7945771947851714
1034	43.0	0.9148936170212766	0.48863636363636365	25.76345596729059	12.479292707865278	4.497108724592875
1035	63.0	0.8289473684210527	0.5	45.31370849898476	23.8246234607355	3.465165563685373
1036	43.0	0.7543859649122807	0.5733333333333334	32.071067811865476	17.09825900201884	3.69203883807742
1037	44.0	0.9166666666666666	0.4444444444444444	28.970562748477143	14.375783773522562	3.9257128094416953
1038	76.0	0.8085106382978723	0.5170068027210885	47.31370849898476	24.619311191461367	4.183172807873653
1039	52.0	0.8524590163934426	0.3851851851851852	36.97056274847714	18.776106416007362	3.689400223425664
1040	34.0	0.9444444444444444	0.5396825396825397	22.142135623730947	10.141608942265274	4.290371036763519
1041	33.0	0.9428571428571428	0.66	21.899494936611664	10.386403264780974	4.001095011281209
1042	39.0	0.9069767441860465	0.40625	28.384776310850235	14.235480597498217	3.5878210211240007
1043	32.0	0.9411764705882353	0.7272727272727273	23.071067811865476	11.088138598684349	3.6623158542602923
1044	55.0	0.8870967741935484	0.38461538461538464	34.62741699796952	17.741437521198538	4.0328903529310285
1045	33.0	0.9428571428571428	0.825	22.82842712474619	11.43093003314199	3.787824267583656
1046	38.0	0.9047619047619048	0.475	25.556349186104043	12.652168583043169	3.908960330634867
1047	36.0	0.9	0.6666666666666666	22.48528137423857	10.080201195969153	4.636879873351602
1048	36.0	0.8571428571428571	0.5454545454545454	25.899494936611664	12.706908987216863	3.707336042739744
1049	69.0	0.8117647058823529	0.3194444444444444	43.698484809834994	22.408823661532765	4.249473220580776
1050	39.0	0.9285714285714286	0.8666666666666667	30.207106781186546	16.748843768767557	2.97738015161099
1051	67.0	0.8933333333333333	0.7444444444444445	39.656854249492376	20.35897005121875	4.302777919079747
1052	53.0	0.8983050847457628	0.33974358974358976	34.8700576850888	17.763054225822	3.8744628557099157
1053	33.0	0.868421052631579	0.6875	25.242640687119287	13.337149794353419	3.263898600967165
1054	32.0	0.9411764705882353	0.5714285714285714	21.31370849898476	10.37893486807188	3.9086712581543273
1055	69.0	0.7419354838709677	0.4107142857142857	46.384776310850235	23.829791366537044	4.229290146010531
1056	37.0	0.8809523809523809	0.4111111111111111	26.970562748477143	13.966853769998316	3.4646347697016173
1057	33.0	0.9705882352941176	0.825	21.071067811865476	9.750121351035608	4.284891403287549
1058	38.0	1.0	0.59375	22.727922061357855	10.81741945200825	4.447608383483367
1059	38.0	0.926829268292683	0.4935064935064935	26.14213562373095	12.396725060759952	3.9895833911527845
1060	32.0	0.8205128205128205	0.5818181818181818	24.65685424949238	12.767549460022716	3.4034439595612027
1061	53.0	0.8983050847457628	0.4076923076923077	33.79898987322333	16.742538051275435	4.097510365198323
1062	36.0	0.9473684210526315	0.5	23.556349186104047	11.327309486465703	4.05678344216074
1063	33.0	0.9428571428571428	0.7333333333333333	21.656854249492376	10.204085920167785	4.101742183028749
1064	46.0	0.8846153846153846	0.3484848484848485	32.62741699796952	16.89978533101126	3.5375779898353783
1065	66.0	0.8148148148148148	0.38823529411764707	41.798989873223334	21.178106006096957	4.33558349165014
1066	67.0	0.881578947368421	0.319047619047619	40.526911934581186	20.848510630941533	4.290453806745858
1067	66.0	0.8461538461538461	0.6285714285714286	44.48528137423857	23.883076316395243	3.6990737814527157
1068	35.0	0.9210526315789473	0.6481481481481481	22.485281374238568	10.370289877373748	4.397024283889858
1069	36.0	0.9230769230769231	0.45	25.556349186104043	13.045517100410747	3.579732333972864
1070	36.0	0.9	0.75	24.449747468305834	12.73958315324732	3.686720761108169
1071	73.0	0.8390804597701149	0.32589285714285715	44.2842712474619	22.281132829654126	4.332405215593073
1072	39.0	0.9069767441860465	0.48148148148148145	25.556349186104043	12.475475795841005	3.9943556559115474
1073	49.0	0.98	0.5444444444444444	26.97056274847714	12.510473807040528	4.9812140357505745
1074	39.0	0.9069767441860465	0.5416666666666666	26.72792206135785	13.117527840584957	3.7971437029501445
1075	70.0	0.8433734939759037	0.3431372549019608	42.2842712474619	21.61289263538309	4.533189904130819
1076	63.0	0.863013698630137	0.5294117647058824	38.72792206135785	19.171653012681958	4.35837880240559
1077	52.0	0.8387096774193549	0.5777777777777777	38.65685424949238	20.74050800212408	3.3027641288396614
1078	51.0	0.9622641509433962	0.425	30.627416997969522	15.225800860539618	4.2728519987082505
1079	52.0	0.896551724137931	0.48148148148148145	30.384776310850235	14.453274070097551	4.6811878345372735
1080	78.0	0.9069767441860465	0.3611111111111111	44.2842712474619	21.944726628945965	4.599293045755826
1081	53.0	0.9814814814814815	0.5353535353535354	28.384776310850235	13.468483696219105	4.994238435917705
1082	52.0	0.8813559322033898	0.5306122448979592	32.72792206135786	16.027669765269216	4.2225322055415955
1083	49.0	0.875	0.7205882352941176	35.242640687119284	18.815114080219043	3.3145237572961954
1084	50.0	0.819672131147541	0.47619047619047616	33.520815280171306	17.23630990088126	4.0553200861069705
1085	83.0	0.8829787234042553	0.3254901960784314	45.94112549695428	23.06574882002845	4.776281289658668
1086	51.0	0.7727272727272727	0.4722222222222222	36.89949493661167	21.021309730460626	3.463763162741898
1087	56.0	0.9491525423728814	0.509090909090909	30.384776310850235	14.517472908501968	4.928894476358228
1088	43.0	0.9148936170212766	0.43434343434343436	28.970562748477143	14.519751673367024	3.8272544708360248
1089	61.0	0.9838709677419355	0.8970588235294118	35.071067811865476	17.890754541571493	4.300761983622149
1090	80.0	0.9302325581395349	0.2807017543859649	47.59797974644666	24.21506760205262	4.276447243685056
1091	54.0	0.8709677419354839	0.75	36.071067811865476	20.69274497879784	3.5735870943877512
1092	45.0	0.9782608695652174	0.371900826446281	30.627416997969522	15.688878795062035	3.6926781984502255
1093	37.0	0.9736842105263158	0.7708333333333334	24.449747468305837	12.70249599020148	3.7202375689254046
1094	41.0	0.8541666666666666	0.6307692307692307	29.071067811865476	14.642071330660132	3.655119131965485
1095	56.0	0.7887323943661971	0.3111111111111111	41.42031021678297	21.97735862910065	3.6021243072151132
1096	38.0	0.926829268292683	0.6909090909090909	24.48528137423857	11.93269578532815	4.112506577865079
1097	48.0	0.9056603773584906	0.42857142857142855	32.970562748477136	16.408774006458728	3.811812348836449
1098	61.0	0.7261904761904762	0.23461538461538461	46.24873734152916	26.421747652341207	3.380761327415616
1099	63.0	0.8289473684210527	0.6631578947368421	41.31370849898477	20.927422001278558	4.046240047127236
1100	60.0	0.9090909090909091	0.5357142857142857	34.14213562373095	16.512970147911602	4.7038560074288815
1101	47.0	0.9591836734693877	0.7121212121212122	25.899494936611664	11.879358793056994	5.012422945349594
1102	36.0	0.9	0.75	26.242640687119284	13.456854694943377	3.4318011670323516
1103	50.0	0.7936507936507936	0.3968253968253968	38.14213562373095	20.243115876841433	3.424421060087444
1104	64.0	0.8767123287671232	0.7111111111111111	38.485281374238575	19.53690655799407	4.2473227913837945
1105	38.0	0.7916666666666666	0.3958333333333333	28.52081528017131	15.510890690451621	3.446395791269487
1106	74.0	0.8131868131868132	0.44047619047619047	46.970562748477136	23.49437683657441	4.427115954338828
1107	34.0	0.85	0.4857142857142857	24.727922061357855	12.003919346725336	3.7020573031478983
1108	35.0	0.8536585365853658	0.5833333333333334	23.899494936611667	11.206044765103535	4.049700103288797
1109	89.0	0.8240740740740741	0.4238095238095238	49.21320343559642	24.214855206856697	4.89568853459537
1110	44.0	0.8979591836734694	0.5238095238095238	28.142135623730947	13.390083913263334	4.245935332215183
1111	35.0	0.8974358974358975	0.6363636363636364	24.485281374238568	12.089655850955692	3.7551891956662695
1112	35.0	0.875	0.5303030303030303	25.899494936611664	12.903199075651006	3.5574160167402216
1113	49.0	0.9074074074074074	0.6282051282051282	29.899494936611664	14.456420045037945	4.3920538351479514
1114	35.0	0.875	0.43209876543209874	24.14213562373095	12.672547093801507	3.7148377546183773
1115	35.0	0.875	0.5303030303030303	25.31370849898476	12.325076705987584	3.7655032603580523
1116	33.0	0.9428571428571428	0.515625	21.556349186104043	9.989222087704244	4.234474849659906
1117	42.0	0.9767441860465116	0.42424242424242425	27.79898987322333	14.189901004317113	3.752912363889706
1118	33.0	0.9166666666666666	0.66	23.071067811865476	11.192346320026745	3.7593442826758428
1119	55.0	0.8461538461538461	0.3819444444444444	38.384776310850235	19.083360722861926	3.7496738878110984
1120	47.0	0.9215686274509803	0.39166666666666666	31.79898987322333	16.015658458318416	3.816323454299148
1121	47.0	0.94	0.7833333333333333	30.449747468305834	16.05460425887941	3.7546740292431444
1122	33.0	0.9166666666666666	0.75	23.656854249492383	11.964469317002795	3.622100201126169
1123	74.0	0.8222222222222222	0.3915343915343915	48.38477631085023	24.54817388547622	3.9491860557259613
1124	40.0	0.9523809523809523	0.5714285714285714	24.72792206135786	11.783774993731095	4.300307767720557
1125	32.0	1.0	0.5	21.556349186104043	10.651195775090601	3.7941769279637083
1126	53.0	0.828125	0.5888888888888889	38.656854249492376	20.83055462002791	3.3981742721139536
1127	48.0	0.8727272727272727	0.42857142857142855	33.55634918610404	16.768469969230875	3.8404388351538428
1128	53.0	0.9464285714285714	0.4818181818181818	30.384776310850235	14.757978547082113	4.6148032272791095
1129	41.0	0.8913043478260869	0.5857142857142857	24.727922061357855	11.219985123825106	4.705115165119619
1130	51.0	0.85	0.6	36.48528137423857	18.943134694244847	3.491464978237533
1131	57.0	0.8028169014084507	0.40714285714285714	41.72792206135786	22.448121324331215	3.5179672242636277
1132	74.0	0.8809523809523809	0.3627450980392157	42.8700576850888	21.42062262437395	4.5408487845751715
1133	64.0	0.8533333333333334	0.35555555555555557	43.21320343559643	21.913735867444657	3.947296426906592
1134	36.0	0.9230769230769231	0.5454545454545454	25.31370849898476	12.260568957311596	3.741582084804262
1135	41.0	0.9111111111111111	0.45054945054945056	30.14213562373095	15.279553154889314	3.407114045437772
1136	35.0	0.9459459459459459	0.5833333333333334	23.31370849898476	11.106284519594062	4.127043128700235
1137	35.0	0.8536585365853658	0.625	25.82842712474619	15.52996477157626	3.0078452368947666
1138	69.0	0.8625	0.3631578947368421	44.04163056034262	22.00258864971604	4.162567294038921
1139	44.0	0.8461538461538461	0.3492063492063492	32.55634918610404	17.425971739836562	3.3471297431469242
1140	82.0	0.845360824742268	0.3082706766917293	49.11269837220809	25.166152937269928	4.37663463770734
1141	46.0	0.8846153846153846	0.42592592592592593	30.384776310850235	15.051808523154067	3.964726046131038
1142	37.0	0.9024390243902439	0.5606060606060606	24.727922061357855	11.484367699435024	4.154927874734599
1143	41.0	0.8723404255319149	0.5256410256410257	28.899494936611664	14.138115557016114	3.7449240174956726
1144	50.0	0.8928571428571429	0.4166666666666667	31.213203435596427	15.498488864819034	4.209138024237309
1145	36.0	0.9473684210526315	0.5	23.556349186104047	11.290183346793084	4.08712606876384
1146	66.0	0.7764705882352941	0.4489795918367347	46.14213562373095	23.82759455188931	3.7668030084875794
1147	34.0	0.918918918918919	0.5666666666666667	23.899494936611664	11.390895584200004	3.849022192491976
1148	46.0	0.9019607843137255	0.6388888888888888	27.899494936611664	13.427666213391257	4.41687040164489
1149	48.0	0.8135593220338984	0.5	35.31370849898476	18.474048832183144	3.4702814121402232
1150	43.0	0.8958333333333334	0.7166666666666667	30.44974746830583	16.37060706235488	3.343176897100099
1151	34.0	0.7906976744186046	0.3541666666666667	27.349242404917497	14.927852069783139	3.1474811241629395
1152	38.0	0.8837209302325582	0.7307692307692307	27.656854249492383	14.11033268800488	3.425649796866854
1153	33.0	0.9428571428571428	0.66	22.485281374238568	10.72773638882343	3.918495473327072
1154	51.0	0.9272727272727272	0.4722222222222222	30.384776310850235	14.903544258600029	4.374142088745463
1155	45.0	0.8653846153846154	0.5357142857142857	31.31370849898476	15.709752643399774	3.72362730120182
1156	60.0	0.821917808219178	0.35714285714285715	38.62741699796952	19.864119638505883	4.337315591777986
1157	40.0	0.9302325581395349	0.5194805194805194	26.727922061357855	13.078395774939791	3.901994868530325
1158	62.0	0.8985507246376812	0.36904761904761907	37.45584412271572	19.406773325381856	4.203640496768417
1159	36.0	0.9230769230769231	0.5	23.556349186104043	11.308724192656888	4.129289132448233
1160	68.0	0.8	0.3434343434343434	44.04163056034262	22.209112443082134	4.36852883860434
1161	33.0	1.0	0.9166666666666666	23.621320343559645	12.996654363488146	3.131304096832792
1162	43.0	0.8958333333333334	0.6142857142857143	25.31370849898476	11.341991989104002	5.045557382860787
1163	72.0	0.8470588235294118	0.3444976076555024	44.8700576850888	22.35208100412246	4.615984650247525
1164	68.0	0.8	0.425	44.970562748477136	22.669310659800292	4.257531639665437
1165	36.0	0.9230769230769231	0.75	25.65685424949238	12.975889387161544	3.474296915433802
1166	57.0	0.7808219178082192	0.57	41.692388155425114	22.29501689007578	3.722722226478106
1167	34.0	0.8947368421052632	0.68	23.071067811865472	11.025753899384842	3.9385702641042726
1168	50.0	0.9259259259259259	0.46296296296296297	30.38477631085024	14.401880656199856	4.4610574491454775
1169	51.0	0.85	0.6375	34.48528137423857	17.789756152772455	3.7996449701989508
1170	55.0	0.8461538461538461	0.3235294117647059	40.04163056034261	20.72148814329948	3.5853367862588104
1171	38.0	0.9743589743589743	0.8636363636363636	24.242640687119284	11.868397356578745	4.059786251511442
1172	67.0	0.8170731707317073	0.3582887700534759	42.04163056034261	20.48118636365205	4.640586109904097
1173	73.0	0.8202247191011236	0.40555555555555556	46.970562748477136	24.096347097796915	4.083058548114162
1174	53.0	0.7464788732394366	0.3464052287581699	37.55634918610404	19.329080438050436	4.350932686621653
1175	62.0	0.7848101265822784	0.34444444444444444	43.798989873223334	22.776421815447616	3.6896316072454725
1176	45.0	0.9782608695652174	0.8653846153846154	28.242640687119287	13.879227727552816	4.161567327942764
1177	55.0	0.8088235294117647	0.3819444444444444	40.3492424049175	21.36418495389448	3.507917552239413
1178	54.0	0.9152542372881356	0.38571428571428573	34.04163056034261	16.808990207269105	4.174974654974781
1179	53.0	0.8153846153846154	0.42063492063492064	39.72792206135785	20.91116683145711	3.362155770188123
1180	32.0	0.9696969696969697	0.5714285714285714	21.31370849898476	10.24403641502302	3.9722119691278195
1181	55.0	0.9322033898305084	0.4230769230769231	33.21320343559643	16.435479550991943	4.259046224079172
1182	34.0	1.0	0.9444444444444444	24.82842712474619	13.17482188959555	3.1919859115896574
1183	38.0	0.8837209302325582	0.38	28.384776310850235	13.698308753940902	3.96404818360318
1184	64.0	0.7529411764705882	0.32	46.04163056034261	23.937372445326393	3.946697247538598
1185	46.0	0.9019607843137255	0.42592592592592593	30.384776310850235	15.367689721240072	3.869380938984151
1186	37.0	0.9024390243902439	0.7115384615384616	27.071067811865472	13.912305023680837	3.441146171035403
1187	63.0	0.8289473684210527	0.315	44.00609665440988	23.569917734205973	3.53799816472489
1188	44.0	0.9166666666666666	0.4444444444444444	28.970562748477143	14.375783773522564	3.9257128094416944
1189	38.0	1.0	0.95	22.82842712474619	11.04059494964403	4.365566600700574
1190	36.0	0.9	0.5538461538461539	26.69238815542512	14.068740698234079	3.291803041589445
1191	36.0	0.9	0.6545454545454545	23.899494936611667	11.653655749363331	4.034690499705948
1192	46.0	0.9019607843137255	0.7076923076923077	29.65685424949238	14.736303254318848	4.024284229675257
1193	35.0	0.8974358974358975	0.3888888888888889	25.556349186104043	13.62257360196718	3.4663658982599634
1194	52.0	0.7761194029850746	0.3611111111111111	39.970562748477136	21.48135992525389	3.453108284833366
1195	68.0	0.7906976744186046	0.41975308641975306	42.970562748477136	21.46971202770991	4.594593450635227
1196	54.0	0.7941176470588235	0.375	37.79898987322333	19.0607710498051	3.9134722273741835
1197	71.0	0.8452380952380952	0.2784313725490196	45.94112549695428	24.066256688142545	4.118697886192232
1198	38.0	0.9047619047619048	0.475	26.14213562373095	12.852207862094108	3.797612553008454
1199	46.0	0.9387755102040817	0.5111111111111111	26.97056274847714	12.754747806116217	4.662601082664026
1200	36.0	0.8181818181818182	0.6	26.485281374238568	13.27644151243887	3.5462102221427014
1201	49.0	0.9074074074074074	0.3712121212121212	32.62741699796952	16.42654794594756	3.9424548065177745
1202	58.0	0.8405797101449275	0.2577777777777778	40.2842712474619	22.530921582957607	3.5416191329364546
1203	54.0	0.9	0.5	31.556349186104047	15.167979418589029	4.612965544171969
1204	46.0	0.8214285714285714	0.4107142857142857	32.384776310850235	16.33149525539866	4.0334885903784805
1205	37.0	0.7872340425531915	0.6166666666666667	28.899494936611664	16.782393462575534	3.198667565745955
1206	35.0	0.8974358974358975	0.5555555555555556	23.899494936611664	11.321973487872592	4.036852938370751
1207	40.0	0.8333333333333334	0.36363636363636365	30.38477631085023	14.950763955913462	3.7275537735301376
1208	42.0	0.6666666666666666	0.3333333333333333	33.69238815542512	21.83760584676116	3.387139261692873
1209	56.0	0.9491525423728814	0.9333333333333333	39.82842712474619	23.27211085148168	3.1936926656895546
1210	38.0	0.926829268292683	0.4935064935064935	26.72792206135785	13.146097390009688	3.7364805428750003
1211	41.0	0.8913043478260869	0.7321428571428571	29.65685424949238	15.480641861052364	3.552269012442277
1212	34.0	0.85	0.44155844155844154	26.14213562373095	13.385748398693837	3.4946735565819353
1213	32.0	0.9696969696969697	0.5714285714285714	20.72792206135785	9.549804483640386	4.2761675977727975
1214	43.0	0.8269230769230769	0.35833333333333334	30.627416997969522	15.577521133510427	3.73682683781795
1215	36.0	0.9230769230769231	0.6	24.485281374238568	11.838742368321478	3.903747028805144
1216	35.0	0.9210526315789473	0.5	24.727922061357855	12.262058712174685	3.6753283646717225
1217	41.0	0.9111111111111111	0.5694444444444444	27.31370849898476	13.051170226943647	4.086377926625681
1218	38.0	0.8837209302325582	0.4935064935064935	27.31370849898476	13.477126782723802	3.7299812403790837
1219	48.0	0.8275862068965517	0.42857142857142855	32.97056274847714	16.45149255993566	3.9371525660252735
1220	50.0	0.9259259259259259	0.7352941176470589	34.44974746830583	18.328433738848958	3.6059557236082593
1221	59.0	0.9365079365079365	0.43703703703703706	35.79898987322333	17.43335540016204	4.3453321513355325
1222	36.0	0.9230769230769231	0.5714285714285714	23.31370849898476	11.18230704253288	4.083143224188392
1223	33.0	0.8918918918918919	0.4583333333333333	22.14213562373095	10.968821263719526	3.9334362329657293
1224	40.0	0.8	0.5714285714285714	26.899494936611664	15.369181388538403	3.740088694964967
1225	33.0	0.8918918918918919	0.4583333333333333	24.727922061357855	12.099837884399408	3.618616076357875
1226	36.0	1.0	0.4444444444444444	24.97056274847714	12.543258481484518	3.688487260599515
1227	34.0	0.9714285714285714	0.6071428571428571	21.31370849898476	9.852068450884463	4.35163730555374
1228	40.0	0.9302325581395349	0.5	26.142135623730947	12.902918406964163	3.972995920363541
1229	69.0	0.8625	0.69	43.071067811865476	23.105811393490225	4.022943168989218
1230	50.0	0.847457627118644	0.4807692307692308	32.72792206135785	16.064573138357012	4.138778791186873
1231	35.0	0.9210526315789473	0.7291666666666666	25.071067811865472	12.695822412238424	3.5287408015114203
1232	46.0	0.8363636363636363	0.32167832167832167	29.213203435596427	16.96248797425786	3.799549001082383
1233	42.0	0.9333333333333333	0.75	29.071067811865476	15.099972766060896	3.634039345597817
1234	52.0	0.8813559322033898	0.5777777777777777	33.31370849898476	16.55271556340488	4.0749528356912945
1235	86.0	0.819047619047619	0.39090909090909093	52.384776310850235	26.583440932160002	4.333945122058736
1236	34.0	0.8717948717948718	0.5666666666666667	22.692388155425114	11.454074949110316	3.8286862420992818
1237	78.0	0.896551724137931	0.28888888888888886	47.35533905932737	24.968874381493116	4.113817077962273
1238	45.0	0.8490566037735849	0.75	32.48528137423857	16.395269987258313	3.849394510087205
1239	33.0	0.8461538461538461	0.6875	23.242640687119284	12.753991118747335	3.476615938663781
1240	37.0	0.925	0.578125	22.727922061357855	10.395565255779808	4.5706221438660055
1241	44.0	0.8148148148148148	0.3384615384615385	32.59188309203679	17.24506769602346	3.6720121483213037
1242	40.0	0.9523809523809523	0.4444444444444444	26.384776310850235	13.069210805470236	3.9160859186412162
1243	44.0	1.0	0.9777777777777777	31.414213562373092	16.948625202631156	3.2423292217259805
1244	54.0	0.7605633802816901	0.2967032967032967	38.21320343559643	21.000765084374876	3.865285374801134
1245	60.0	0.8955223880597015	0.75	41.89949493661166	21.55729593920049	3.7396810040366137
1246	32.0	0.9142857142857143	0.5	22.14213562373095	10.743325721688878	3.939346701890827
1247	41.0	0.9111111111111111	0.4270833333333333	26.97056274847714	13.854366244704925	3.8309796505725915
1248	32.0	0.9696969696969697	0.4444444444444444	22.384776310850235	10.937135777039373	3.7170634907955677
1249	32.0	0.9411764705882353	0.6666666666666666	20.48528137423857	9.528703554040252	4.235349286566653
1250	39.0	0.9069767441860465	0.7090909090909091	25.071067811865476	11.945399946147377	4.443863161467863
1251	70.0	0.9210526315789473	0.3888888888888889	38.87005768508881	19.459686495632333	4.661412313560229
1252	45.0	0.8653846153846154	0.5625	33.89949493661166	17.711977109324216	3.3372481033729597
1253	74.0	0.7872340425531915	0.40217391304347827	49.97056274847714	26.635723594182846	3.803312055997938
1254	55.0	0.8333333333333334	0.5729166666666666	35.31370849898476	17.749224255099058	4.184633083638578
1255	32.0	0.8888888888888888	0.64	23.071067811865476	11.187238393401874	3.716779133765559
1256	48.0	0.7868852459016393	0.35555555555555557	36.384776310850235	18.80951392727386	3.535646607171298
1257	57.0	0.8636363636363636	0.6	38.692388155425114	19.681427812714368	4.125452908820796
1258	36.0	0.9230769230769231	0.4444444444444444	25.556349186104043	13.2664991614216	3.620926830400072
1259	59.0	0.8082191780821918	0.6555555555555556	39.89949493661166	20.768538343209194	4.0916203602310235
1260	33.0	0.9166666666666666	0.42857142857142855	24.97056274847714	12.334315613184836	3.426871201713405
1261	68.0	0.918918918918919	0.38636363636363635	40.04163056034262	19.876009895617578	4.4406437747811225
1262	64.0	0.8648648648648649	0.2895927601809955	43.49137802864845	22.411548334972036	3.7629777077750863
1263	42.0	0.84	0.46153846153846156	30.9350288425444	15.086046353060793	3.661821658629074
1264	40.0	0.9090909090909091	0.5	25.556349186104043	12.382361545629811	4.150556896767962
1265	65.0	0.8904109589041096	0.40625	39.21320343559643	19.594395774553234	4.37128984857212
1266	48.0	0.8135593220338984	0.6153846153846154	31.556349186104043	14.241987263442198	5.303873732068661
1267	47.0	0.8545454545454545	0.47959183673469385	31.556349186104043	15.631833892609349	3.9184479737282394
1268	38.0	0.926829268292683	0.475	25.556349186104043	12.827878679820557	3.8732822359603882
1269	35.0	0.9210526315789473	0.7291666666666666	25.071067811865472	12.649271258839246	3.6134694007420802
1270	70.0	0.9210526315789473	0.38461538461538464	38.2842712474619	19.278847755505332	4.698187735239759
1271	35.0	0.8974358974358975	0.45454545454545453	26.14213562373095	13.033687467757483	3.466064517247113
1272	56.0	0.9180327868852459	0.8235294117647058	36.82842712474619	19.635519569286906	3.8028512154171787
1273	55.0	0.7746478873239436	0.4583333333333333	40.48528137423857	23.416129289520644	3.2428326316075657
1274	78.0	0.8125	0.624	53.07106781186547	28.826586116056703	3.70683448699137
1275	42.0	0.84	0.6	31.071067811865476	16.110858158901898	3.4503770796035993
1276	58.0	0.8656716417910447	0.3431952662721893	37.45584412271571	18.742820271704478	4.061700824725446
1277	41.0	0.9111111111111111	0.5857142857142857	24.727922061357855	11.33420717878288	4.608374535736129
1278	35.0	0.8974358974358975	0.7	23.656854249492376	11.494231532307284	3.940396314378289
1279	53.0	0.8412698412698413	0.44537815126050423	37.556349186104036	19.117799155482366	3.680062950304846
1280	34.0	0.918918918918919	0.7083333333333334	24.44974746830583	12.961289657068301	3.4727991228076536
1281	32.0	0.9411764705882353	0.6666666666666666	19.899494936611667	9.021718242535629	4.5033848328007515
1282	38.0	0.926829268292683	0.475	26.14213562373095	12.81114584126027	3.8065076753782052
1283	60.0	0.8450704225352113	0.5042016806722689	39.31370849898476	19.808129533892668	4.129326543379982
1284	64.0	0.8	0.5079365079365079	45.89949493661166	23.987964314878454	3.7006425831357905
1285	60.0	0.8823529411764706	0.3333333333333333	38.8700576850888	19.518567926458896	3.966940535390094
1286	55.0	0.859375	0.4583333333333333	35.55634918610404	17.652375442190113	4.073326448420414
1287	33.0	0.9705882352941176	0.55	22.692388155425114	11.466988486980942	3.9692808731681533
1288	61.0	0.8840579710144928	0.38125	39.21320343559643	19.481443228929923	4.0636367913746
1289	47.0	0.8545454545454545	0.5595238095238095	31.899494936611667	15.924000430431192	4.057503069721424
1290	33.0	0.9428571428571428	0.825	22.242640687119287	10.775034675090293	3.8442598641396892
1291	45.0	0.8490566037735849	0.375	32.384776310850235	16.960642118506964	3.5070055693896673
1292	39.0	0.9069767441860465	0.43333333333333335	25.556349186104047	12.712767182193765	4.156727587105229
1293	46.0	0.8214285714285714	0.4107142857142857	33.55634918610404	17.24534402813082	3.5954181741053066
1294	35.0	0.9210526315789473	0.5	24.727922061357855	12.262058712174683	3.675328364671724
1295	37.0	0.8409090909090909	0.6166666666666667	26.071067811865476	13.398153057678813	3.783215996616019
1296	34.0	0.9714285714285714	0.4722222222222222	23.556349186104043	11.99970173035114	3.602223828983391
1297	61.0	0.8356164383561644	0.40131578947368424	41.76345596729059	21.48918698654991	3.7175697780000085
1298	33.0	0.9705882352941176	0.5892857142857143	21.31370849898476	10.235815653787332	4.061892247108283
1299	56.0	0.835820895522388	0.7	39.86396103067893	21.23435008701305	3.824642020666851
1300	33.0	0.825	0.6	23.27817459305202	12.002074642427239	3.6396162799279397
1301	34.0	0.85	0.44155844155844154	26.727922061357855	13.634552098631923	3.261714496585357
1302	32.0	0.9142857142857143	0.5818181818181818	23.863961030678926	12.505336251585936	3.275048127092275
1303	32.0	0.8	0.48484848484848486	23.48528137423857	13.259715156124004	3.268019886484071
1304	44.0	0.88	0.4583333333333333	29.556349186104043	14.957733932460872	3.9114260132269263
1305	43.0	0.8958333333333334	0.4725274725274725	30.14213562373095	15.199435730550269	3.650996646445002
1306	44.0	0.8979591836734694	0.5641025641025641	29.899494936611667	14.853770311828116	3.8281540880430565
1307	34.0	0.8947368421052632	0.5666666666666667	23.899494936611667	11.70273152765173	3.7167513881979812
1308	34.0	0.9714285714285714	0.6071428571428571	21.31370849898476	10.002117841782503	4.328931230628565
1309	37.0	0.7254901960784313	0.37755102040816324	28.899494936611667	17.33581027739182	3.2140572692473226
1310	46.0	0.92	0.4791666666666667	29.556349186104043	14.246516036689878	4.172204598688038
1311	37.0	0.9487179487179487	0.5138888888888888	24.14213562373095	11.762451757705062	3.986796462401062
1312	70.0	0.8974358974358975	0.7954545454545454	46.242640687119284	24.28398604320818	3.7408748044073454
1313	53.0	0.8983050847457628	0.3706293706293706	34.62741699796952	17.39254054103194	3.923266745788096
1314	37.0	0.8604651162790697	0.5285714285714286	28.692388155425117	14.860330655118448	3.2563377762709496
1315	55.0	0.8461538461538461	0.5092592592592593	39.31370849898476	20.19754452715935	3.5042861640705567
1316	62.0	0.7654320987654321	0.28703703703703703	44.2842712474619	22.407990774429283	4.047140718615589
1317	54.0	0.8181818181818182	0.35064935064935066	33.798989873223334	18.79813015436462	4.097824821638987
1318	42.0	0.9130434782608695	0.3888888888888889	29.213203435596427	14.761876841376937	3.662757199973848
1319	44.0	0.9361702127659575	0.8461538461538461	29.071067811865476	14.287048390861093	4.133625508853132
1320	34.0	0.85	0.4722222222222222	25.52081528017131	13.30903234783685	3.2821901454796314
1321	43.0	0.8958333333333334	0.35833333333333334	31.00609665440988	15.602267169804142	3.709908107611201
1322	34.0	0.8717948717948718	0.5151515151515151	25.31370849898476	12.535328093972776	3.5216305536480705
1323	39.0	0.8666666666666667	0.32231404958677684	25.556349186104043	16.73604263269916	3.232734232672542
1324	67.0	0.8589743589743589	0.3284313725490196	42.8700576850888	21.8140337177885	4.0384670477474796
1325	33.0	0.825	0.3333333333333333	18.692388155425117	15.326402485657631	3.1144985574766015
1326	36.0	0.8780487804878049	0.4675324675324675	25.31370849898476	12.63625911689189	3.733930835109815
1327	56.0	0.9032258064516129	0.4307692307692308	33.79898987322333	17.01194719729307	4.297220210334165
1328	39.0	0.8666666666666667	0.6	27.899494936611664	14.036199547961258	3.5872097762659187
1329	49.0	0.9074074074074074	0.6125	33.27817459305202	17.28285609073936	3.6128921199055033
1330	34.0	0.9444444444444444	0.6071428571428571	21.899494936611664	9.93392188773924	4.487841946867108
1331	32.0	0.9142857142857143	0.5079365079365079	22.14213562373095	10.597785813502588	3.921024847042325
1332	38.0	0.8636363636363636	0.4935064935064935	26.142135623730947	12.634427679803787	4.047507570866037
1333	37.0	0.9024390243902439	0.5285714285714286	24.727922061357855	12.096351528937891	3.925303735775314
1334	74.0	0.8131868131868132	0.5362318840579711	49.31370849898475	25.25916352140298	3.9295575145789443
1335	53.0	0.828125	0.44166666666666665	35.55634918610404	17.376770099201625	4.063243417658817
1336	53.0	0.8983050847457628	0.49074074074074076	30.970562748477143	14.954827735891813	4.716827727239489
1337	34.0	0.8095238095238095	0.7083333333333334	23.44974746830583	13.31777667327396	3.6518196037751234
1338	34.0	0.918918918918919	0.4722222222222222	23.556349186104043	11.087657104948299	3.9702420405821264
1339	41.0	0.8913043478260869	0.4880952380952381	30.14213562373095	14.975793464690126	3.535386725642774
1340	43.0	0.8431372549019608	0.33076923076923076	29.213203435596427	16.62871966372516	3.6139435108321396
1341	45.0	0.9	0.46875	29.556349186104047	14.630401168937249	3.9707266687515657
1342	39.0	0.8863636363636364	0.75	28.242640687119287	14.684444530774945	3.5520310326691753
1343	49.0	0.8596491228070176	0.32666666666666666	35.42031021678297	18.434905244608668	3.4824722629357083
1344	65.0	0.8125	0.49242424242424243	46.31370849898476	24.687905114118962	3.513541548402902
1345	58.0	0.8923076923076924	0.3431952662721893	37.45584412271571	19.311755625710603	3.99853950789981
1346	40.0	0.975609756097561	0.5555555555555556	23.556349186104043	11.173015755880456	4.552331152151286
1347	44.0	0.8979591836734694	0.4583333333333333	28.97056274847714	14.091950519803362	4.047699679592607
1348	49.0	0.8448275862068966	0.4375	36.3492424049175	18.178991789453146	3.5073399743378326
1349	37.0	0.9487179487179487	0.74	22.48528137423857	10.41855639561563	4.492026173095718
1350	41.0	0.8723404255319149	0.5694444444444444	28.48528137423857	14.02175632316955	3.7680501698389555
1351	37.0	0.8604651162790697	0.4625	26.14213562373095	12.939721380189475	3.876431653399358
1352	54.0	0.8709677419354839	0.46153846153846156	32.97056274847714	16.10125486078601	4.422546749824113
1353	52.0	0.7428571428571429	0.3611111111111111	38.55634918610404	21.38935520008066	3.644511815497815
1354	35.0	0.8536585365853658	0.5303030303030303	25.31370849898476	12.20948558734319	4.0223219584410295
1355	33.0	0.868421052631579	0.75	23.035533905932738	11.836030780614061	3.8003698006989373
1356	45.0	0.9	0.5357142857142857	28.72792206135786	13.850411157842885	4.189131987427002
1357	46.0	0.8518518518518519	0.575	33.27817459305202	17.837363049002303	3.366482638601882
1358	32.0	0.9696969696969697	0.8888888888888888	20.82842712474619	9.91705140090503	4.076866629141498
1359	55.0	0.8461538461538461	0.3819444444444444	39.7634559672906	20.88814729745278	3.4644852217634035
1360	59.0	0.8676470588235294	0.28365384615384615	40.526911934581186	20.955977756102673	3.706419428320835
1361	50.0	0.847457627118644	0.3968253968253968	34.384776310850235	17.264618601124532	3.8366840575821217
1362	33.0	1.0	0.4583333333333333	22.384776310850235	10.96625383286757	3.861496794967389
1363	97.0	0.8434782608695652	0.22045454545454546	59.42640687119285	32.69580969408048	4.128614657932565
1364	33.0	0.8918918918918919	0.4125	23.556349186104043	12.479958328302358	3.4312006394486043
1365	48.0	0.9230769230769231	0.4444444444444444	30.384776310850235	14.765066426828453	4.201492072295925
1366	34.0	0.9444444444444444	0.4722222222222222	24.14213562373095	11.912388129131383	3.662896172277911
1367	36.0	0.9473684210526315	0.72	23.071067811865476	10.908575154029904	4.188818208686632
1368	37.0	0.925	0.5138888888888888	24.72792206135786	11.866603109366299	4.280054413195379
1369	41.0	0.7592592592592593	0.3203125	30.31370849898476	19.290129479287877	3.2464331549741
1370	34.0	0.7727272727272727	0.44155844155844154	24.48528137423857	13.979434353133136	3.546183182865928
1371	32.0	0.9411764705882353	0.5	21.556349186104043	10.13350943691103	4.13628595385221
1372	58.0	0.8055555555555556	0.3411764705882353	41.21320343559643	20.99617010872071	3.7840435820774068
1373	34.0	0.9444444444444444	0.53125	22.72792206135786	10.886921943230192	4.037135124537898
1374	40.0	0.7547169811320755	0.3418803418803419	31.384776310850235	16.297362811474546	3.434525497236344
1375	43.0	0.9148936170212766	0.5512820512820513	29.31370849898476	14.483713121303543	3.755117528662504
1376	38.0	0.8837209302325582	0.5277777777777778	27.31370849898476	13.63377774207619	3.605688686819848
1377	40.0	0.8888888888888888	0.6666666666666666	29.86396103067893	15.931526621353349	3.175918688050674
1378	60.0	0.8695652173913043	0.32085561497326204	41.45584412271571	21.378833206654498	3.7008920320860828
1379	38.0	0.9743589743589743	0.8636363636363636	24.242640687119284	11.914724318106282	4.050991922882699
1380	44.0	0.8979591836734694	0.4230769230769231	30.97056274847714	15.557053600001227	3.7187797670889617
1381	50.0	0.8771929824561403	0.44642857142857145	32.970562748477136	16.369056061388182	4.09130830653605
1382	45.0	0.9	0.6	30.071067811865476	16.063505206629774	3.5268771179292786
1383	58.0	0.8923076923076924	0.32222222222222224	38.66295090390226	19.47986779146344	3.943375282096842
1384	68.0	0.8292682926829268	0.2857142857142857	45.11269837220809	24.39143929525972	3.83242050030097
1385	58.0	0.8529411764705882	0.3625	39.21320343559643	20.086257578024014	3.890296737915392
1386	34.0	0.918918918918919	0.6296296296296297	22.485281374238575	10.593211125234873	4.217913995261757
1387	33.0	0.9166666666666666	0.75	23.071067811865472	11.23703396196326	3.7939290790761837
1388	43.0	0.9148936170212766	0.5308641975308642	25.556349186104047	11.980315693738909	4.6152564234890106
1389	37.0	0.9024390243902439	0.4805194805194805	26.142135623730947	13.026094064474963	3.5917765540532085
1390	38.0	1.0	0.9047619047619048	27.82842712474619	14.821191073308722	3.1718806762596836
1391	46.0	0.8214285714285714	0.4791666666666667	33.89949493661166	17.426789111666096	3.5912133489960607
1392	50.0	0.819672131147541	0.49019607843137253	36.48528137423857	19.375527745409684	3.4344322073465876
1393	34.0	0.9714285714285714	0.6071428571428571	21.31370849898476	10.100846631987817	4.211603400061939
1394	43.0	0.8431372549019608	0.4479166666666667	29.556349186104047	14.602425614347057	3.9008942313636625
1395	37.0	0.9487179487179487	0.5606060606060606	24.72792206135786	11.634294509628939	4.100324136855433
1396	46.0	0.8679245283018868	0.5054945054945055	30.72792206135785	15.173929298197733	3.8904514602356355
1397	34.0	0.9714285714285714	0.9444444444444444	24.207106781186546	13.29972182998719	3.1856774967774584
1398	41.0	0.8723404255319149	0.37962962962962965	30.00609665440988	14.829577676817003	3.7672131363672157
1399	45.0	0.9	0.4166666666666667	30.384776310850235	15.34413813343403	3.7710256984856114
1400	33.0	0.9705882352941176	0.825	21.65685424949238	10.3886233319535	4.017330939154566
1401	34.0	0.8292682926829268	0.5666666666666667	24.69238815542512	12.537507063965512	3.547188029776932
1402	75.0	0.9146341463414634	0.38461538461538464	40.2842712474619	20.034442465490777	4.881744176833815
1403	42.0	0.8936170212765957	0.46153846153846156	28.970562748477143	14.125080184782412	3.8144641805044683
1404	44.0	0.7857142857142857	0.6470588235294118	33.48528137423857	19.60778987024071	3.2660079316260884
1405	34.0	0.918918918918919	0.4722222222222222	23.556349186104043	11.633831497973482	3.805384907750761
1406	56.0	0.8115942028985508	0.5185185185185185	39.31370849898476	20.51165101377763	3.6570771806623967
1407	53.0	0.9464285714285714	0.49074074074074076	30.384776310850235	14.847370616878031	4.56851797654162
1408	39.0	0.9512195121951219	0.48148148148148145	26.14213562373095	12.450549310993065	4.287835264587421
1409	55.0	0.8333333333333334	0.41353383458646614	40.3492424049175	21.336347178704532	3.385719862472765
1410	33.0	0.9428571428571428	0.825	22.242640687119284	10.601337472575949	3.9622970689398613
1411	34.0	0.8717948717948718	0.5396825396825397	23.31370849898476	11.365339845535768	3.9150121445112775
1412	36.0	0.9230769230769231	0.8181818181818182	24.82842712474619	12.643140027587362	3.761782854288406
1413	38.0	1.0	0.5428571428571428	23.556349186104043	11.151446341295024	4.3311451031361266
1414	47.0	0.8867924528301887	0.5164835164835165	31.31370849898476	15.422678867246395	3.926521654400026
1415	34.0	0.9444444444444444	0.68	23.071067811865476	11.189799678779117	3.932757790766721
1416	38.0	0.926829268292683	0.7916666666666666	25.65685424949238	12.957453466479098	3.8192138096554147
1417	44.0	0.8627450980392157	0.5238095238095238	29.31370849898476	13.937978613325024	4.252041816881722
1418	73.0	0.8295454545454546	0.6636363636363637	46.10660171779821	24.247529293443602	4.173868864534288
1419	42.0	0.9333333333333333	0.5	27.556349186104043	13.353569308895246	4.047855550576868
1420	39.0	0.8297872340425532	0.5	29.31370849898476	14.895820993045858	3.4370625914290898
1421	42.0	0.7777777777777778	0.358974358974359	32.55634918610404	17.180205228807857	3.5732318617417618
1422	41.0	0.8913043478260869	0.8541666666666666	31.242640687119287	18.701956453975274	3.0743418672544496
1423	43.0	0.7413793103448276	0.4479166666666667	34.10660171779821	19.11033840904021	3.405201691275957
1424	39.0	0.9285714285714286	0.43333333333333335	26.384776310850235	13.076717340650156	3.884271299355044
1425	33.0	0.9705882352941176	0.6875	19.899494936611667	8.968084085566751	4.621933025880913
1426	61.0	0.8840579710144928	0.7261904761904762	42.44974746830583	23.26551678390287	3.4695754763675644
1427	51.0	0.8225806451612904	0.425	33.76345596729059	17.467759179717405	4.054610364779682
1428	52.0	0.7878787878787878	0.33986928104575165	39.384776310850235	20.44207277980579	3.517126835242416
1429	36.0	0.972972972972973	0.7346938775510204	20.485281374238568	8.982631777725127	5.04216594896616
1430	33.0	0.9166666666666666	0.6	23.31370849898476	11.255459443163419	3.7585085640405893
1431	54.0	0.9818181818181818	0.4153846153846154	32.62741699796952	15.90459294326264	4.341875103382477
1432	43.0	0.8431372549019608	0.35537190082644626	31.213203435596427	15.248968645089112	3.853601230453121
1433	35.0	0.9459459459459459	0.7954545454545454	24.242640687119284	12.001067477308776	3.6732474395308987
1434	43.0	0.8775510204081632	0.6615384615384615	28.656854249492376	14.340500928086263	3.912040686973066
1435	32.0	0.8421052631578947	0.48484848484848486	25.313708498984763	12.647747343483156	3.3754795415488386
1436	45.0	0.9183673469387755	0.75	31.071067811865476	16.447131238094457	3.5951301028822953
1437	47.0	0.9215686274509803	0.7833333333333333	30.449747468305834	16.000893470903062	3.8232118829036867
1438	37.0	0.8409090909090909	0.5692307692307692	26.692388155425117	13.747349681282715	3.552096445531739
1439	41.0	0.8541666666666666	0.37272727272727274	30.17766952966369	15.286863023242978	3.6165203256081595
1440	75.0	0.9036144578313253	0.3333333333333333	43.112698372208094	21.497149143317948	4.667604767490502
1441	32.0	1.0	0.8	21.071067811865476	10.01058133212665	4.002828549023478
1442	59.0	0.8676470588235294	0.36875	38.04163056034261	19.113083733073776	4.009898524082811
1443	45.0	0.8035714285714286	0.45	29.72792206135785	13.202502620000262	5.315070455939623
1444	76.0	0.9047619047619048	0.4222222222222222	43.79898987322333	21.521168149441955	4.597058874139999
1445	46.0	0.8518518518518519	0.575	33.31370849898476	16.90197170173435	3.6607181426147912
1446	71.0	0.797752808988764	0.32272727272727275	49.42031021678297	25.739919288925037	3.678578104145886
1447	41.0	0.8541666666666666	0.6833333333333333	29.242640687119287	17.132534709048684	3.1244829405995294
1448	47.0	0.8703703703703703	0.47959183673469385	31.556349186104043	15.530232698105324	3.9323976173366684
1449	50.0	0.9090909090909091	0.7142857142857143	31.071067811865476	15.388215019765804	4.178760402972889
1450	46.0	0.7796610169491526	0.4107142857142857	33.520815280171306	18.45832641967461	3.5151597909100425
1451	53.0	0.8983050847457628	0.6309523809523809	31.899494936611664	15.574355175316533	4.382212890284466
1452	87.0	0.6041666666666666	0.24857142857142858	56.90559159102154	31.130593871801402	5.853826541987408
1453	48.0	0.8571428571428571	0.5	35.31370849898476	18.174583090731264	3.3978876657736095
1454	35.0	0.9210526315789473	0.6363636363636364	24.48528137423857	11.909969353606247	3.8107229744494338
1455	38.0	0.95	0.4691358024691358	24.970562748477143	12.060586305524856	4.033706710079699
1456	34.0	0.8947368421052632	0.5396825396825397	23.31370849898476	10.9862970388697	3.953916704296981
1457	40.0	0.9090909090909091	0.7692307692307693	27.65685424949238	14.18407920378618	3.6867190211243877
1458	37.0	0.8604651162790697	0.6166666666666667	29.86396103067893	16.256118270413275	3.0137460954413333
1459	33.0	0.9166666666666666	0.6	23.899494936611667	11.814198187118652	3.5878738459579322
1460	32.0	0.8888888888888888	0.5818181818181818	23.899494936611667	11.775524479861291	3.545616762170932
1461	39.0	0.975	0.43333333333333335	25.79898987322333	12.973091403015735	3.8497441415300733
1462	32.0	0.9411764705882353	0.8	21.65685424949238	10.453762553146195	3.883068822779006
1463	37.0	0.8809523809523809	0.5606060606060606	25.899494936611664	12.542936115626699	3.795901222394582
1464	58.0	0.8529411764705882	0.6904761904761905	40.03553390593274	23.73918090299519	3.171576901633948
1465	66.0	0.8148148148148148	0.5	46.89949493661166	25.139914104199747	3.497258379139998
1466	46.0	0.9387755102040817	0.5227272727272727	27.556349186104043	13.310496131346163	4.409440906501562
1467	39.0	0.975	0.5416666666666666	24.14213562373095	11.718872992116703	4.192448991866727
1468	32.0	0.9411764705882353	0.8	21.65685424949238	10.417212517516893	3.884721143774592
1469	42.0	0.8076923076923077	0.65625	31.449747468305834	18.344067420812717	3.3009924272701863
1470	40.0	0.8163265306122449	0.5714285714285714	30.071067811865476	16.021941367983725	3.322257485640109
1471	35.0	0.8536585365853658	0.5833333333333334	26.485281374238568	13.558352549444935	3.311522034620384
1472	35.0	0.9459459459459459	0.3888888888888889	25.798989873223327	13.378097977489794	3.3928443029215383
1473	36.0	0.8571428571428571	0.46153846153846156	27.485281374238568	14.437950608065423	3.2225903264148803
1474	41.0	0.9111111111111111	0.7884615384615384	27.65685424949238	13.793009683027192	3.853550307901818
1475	45.0	0.9	0.4166666666666667	30.17766952966369	14.524382988398692	3.965944850776567
1476	33.0	0.825	0.5892857142857143	28.65685424949238	15.90567355407875	2.8448394845447043
1477	51.0	0.9272727272727272	0.4722222222222222	30.384776310850235	14.981446761512668	4.37522181020766
1478	36.0	0.9	0.5454545454545454	24.31370849898476	11.402318936745225	4.0551094915178325
1479	32.0	0.9696969696969697	0.8	21.65685424949238	10.466109940948396	3.8027020267148393
1480	42.0	0.8936170212765957	0.6461538461538462	27.899494936611667	13.558661809174115	3.9600459998414874
1481	57.0	0.8260869565217391	0.41911764705882354	38.55634918610404	19.335488654289207	4.122367137639432
1482	33.0	0.9428571428571428	0.5238095238095238	22.14213562373095	10.521653730359914	3.955914104930015
1483	34.0	0.8717948717948718	0.5666666666666667	23.31370849898476	11.031646276849191	3.993724983772521
1484	69.0	0.8625	0.3689839572192513	42.62741699796952	21.305429749087338	4.34513239085288
1485	32.0	1.0	0.8888888888888888	24.242640687119284	12.549411903899676	3.210784307028596
1486	43.0	0.8958333333333334	0.6615384615384615	29.071067811865476	14.54038890313865	3.884141490848227
1487	62.0	0.8378378378378378	0.40522875816993464	40.970562748477136	20.890524761972163	4.107063803773016
1488	49.0	0.9245283018867925	0.7538461538461538	29.65685424949238	14.302681358536853	4.333617972511259
1489	34.0	0.8292682926829268	0.425	23.31370849898476	13.572730983911848	3.416174321483128
1490	34.0	0.9444444444444444	0.7727272727272727	23.65685424949238	11.555816094829304	3.8030401499963227
1491	98.0	0.7903225806451613	0.266304347826087	59.35533905932738	30.738972610382238	4.388299274393706
1492	72.0	0.8674698795180723	0.75	49.27817459305202	26.03625724853354	3.942766446749888
1493	35.0	0.875	0.6363636363636364	24.485281374238568	11.953967648885	3.8066274510978384
1494	37.0	0.8604651162790697	0.6166666666666667	25.27817459305202	12.73450195208747	3.8230241113383387
1495	40.0	0.8333333333333334	0.5128205128205128	30.485281374238568	15.614486016975002	3.414355931312977
1496	48.0	0.8135593220338984	0.43636363636363634	31.76345596729059	14.461932923335594	4.835315284313911
1497	47.0	0.8867924528301887	0.6527777777777778	28.485281374238575	13.481156629464786	4.485923902714555
1498	43.0	0.7678571428571429	0.4095238095238095	31.727922061357855	17.870764716249	3.3143847843385283
1499	41.0	0.8723404255319149	0.4659090909090909	26.935028842544405	13.064234996295477	4.486254319849204
1500	36.0	0.8780487804878049	0.45	25.556349186104043	12.6243597317852	3.6929509936489255
1501	34.0	0.9714285714285714	0.4857142857142857	23.556349186104043	11.494549804585597	3.8429231522260516
1502	32.0	0.9142857142857143	0.5714285714285714	21.313708498984763	9.911507635761906	4.120772547257791
1503	45.0	0.9183673469387755	0.45454545454545453	27.798989873223327	13.762577720745709	4.296176613313236
1504	45.0	0.8823529411764706	0.75	32.242640687119284	17.020945251779697	3.536897645980219
1505	43.0	0.8775510204081632	0.5512820512820513	29.31370849898476	14.448406791940487	3.8552295424825225
1506	54.0	0.9642857142857143	0.54	28.970562748477143	13.591377042290716	5.090550256967303
1507	37.0	0.925	0.4567901234567901	24.97056274847714	12.05741917573954	3.958598930681506
1508	40.0	0.9090909090909091	0.8333333333333334	29.449747468305834	17.536667053647086	2.9825004022679957
1509	50.0	0.746268656716418	0.3968253968253968	32.72792206135786	17.77276284869285	4.217404500889534
1510	48.0	0.8421052631578947	0.45714285714285713	34.72792206135785	17.61359398298614	3.6606278001735406
1511	49.0	0.9423076923076923	0.494949494949495	28.384776310850235	13.389331862797157	4.673541895667428
1512	44.0	0.8627450980392157	0.4583333333333333	29.556349186104043	14.306623948783256	4.029623625104729
1513	84.0	0.7636363636363637	0.3076923076923077	52.284271247461895	27.14692586423445	4.672879127659217
1514	49.0	0.9074074074074074	0.7205882352941176	35.071067811865476	18.23302213912252	3.4985643346898607
1515	38.0	0.8636363636363636	0.4935064935064935	26.727922061357855	13.31710594669354	3.7786185177390577
1516	54.0	0.84375	0.48214285714285715	33.55634918610404	16.282142284237324	4.469091117944172
1517	36.0	0.8571428571428571	0.5714285714285714	23.899494936611667	10.575826957713165	4.7183678609895
1518	50.0	0.8771929824561403	0.6666666666666666	32.48528137423857	16.249801358619848	4.052647999197134
1519	40.0	0.975609756097561	0.5	24.384776310850235	11.545511876036958	4.4644322730095904
1520	43.0	1.0	0.9555555555555556	30.207106781186546	16.720138168649125	3.2076145983331013
1521	51.0	0.9107142857142857	0.4358974358974359	32.97056274847714	16.438688678924606	4.015086278502202
1522	85.0	0.7522123893805309	0.3269230769230769	58.04163056034261	30.169601772260616	4.18151818137061
1523	56.0	0.8115942028985508	0.37333333333333335	37.21320343559643	19.165740846703354	4.029975722956512
1524	42.0	0.875	0.5833333333333334	27.485281374238568	13.304122309473206	4.097215840926578
1525	43.0	0.7818181818181819	0.38392857142857145	32.89949493661167	18.568356149694022	3.1018985412323947
1526	34.0	0.918918918918919	0.4857142857142857	23.556349186104043	11.114595422684241	4.0114917634093645
1527	32.0	0.9696969696969697	0.5714285714285714	20.14213562373095	9.445326263172012	4.346859415972988
1528	42.0	0.8076923076923077	0.7	32.10660171779821	17.037709988201257	3.7679124169133567
1529	51.0	0.9107142857142857	0.4358974358974359	32.384776310850235	16.14121667391371	4.086078062874549
1530	37.0	0.8222222222222222	0.5692307692307692	26.692388155425117	13.732291995629286	3.6485155443725716
1531	48.0	0.8571428571428571	0.5714285714285714	32.48528137423857	16.24427816114381	3.9420925521926713
1532	45.0	0.9183673469387755	0.5769230769230769	29.31370849898476	14.22026049537045	4.045237265010096
1533	60.0	0.8571428571428571	0.3333333333333333	38.8700576850888	19.82521857588142	4.197438051514768
1534	45.0	0.8823529411764706	0.371900826446281	30.627416997969522	15.702486074044591	3.800172865868745
1535	35.0	0.9210526315789473	0.3888888888888889	24.384776310850235	13.343766710087072	3.442977500420923
1536	32.0	0.8205128205128205	0.4	22.106601717798213	13.457735707888968	3.33522482249851
1537	34.0	0.8947368421052632	0.5151515151515151	24.727922061357855	12.138247490200415	3.589484803400137
1538	55.0	0.7971014492753623	0.40441176470588236	39.55634918610404	20.127463799392885	3.774807007818783
1539	45.0	0.9	0.703125	31.242640687119284	17.276280828194015	3.2959754366058616
1540	38.0	0.926829268292683	0.4691358024691358	24.97056274847714	12.196766260546045	3.987945928696124
1541	42.0	0.875	0.4	32.520815280171306	17.309934450958938	3.201997910476775
1542	41.0	0.8913043478260869	0.5694444444444444	27.899494936611667	13.774242352115214	3.816764287194815
1543	47.0	0.8392857142857143	0.41964285714285715	33.55634918610404	17.071547176021042	3.634131615475576
1544	35.0	0.8974358974358975	0.5833333333333334	25.31370849898476	12.390465711487636	3.6281822433864517
1545	34.0	0.8947368421052632	0.5666666666666667	24.48528137423857	11.972629024166807	3.691207442174784
1546	43.0	0.8958333333333334	0.39090909090909093	29.21320343559643	14.225815073547324	4.073076194978062
1547	34.0	0.9444444444444444	0.7555555555555555	21.071067811865472	9.642972853153086	4.49327777258294
1548	52.0	0.8666666666666667	0.36363636363636365	34.62741699796952	17.382016683789875	4.228858886714042
1549	33.0	0.9166666666666666	0.75	23.071067811865476	11.607248406533385	3.736128091473426
1550	52.0	0.8387096774193549	0.49523809523809526	34.14213562373095	17.08599576334193	4.084621572489456
1551	51.0	0.8793103448275862	0.3923076923076923	33.79898987322333	16.81088318021374	4.001457425273213
1552	48.0	0.8	0.5333333333333333	35.071067811865476	19.935064274132163	3.1769816471329353
1553	49.0	0.8909090909090909	0.4188034188034188	31.79898987322333	15.71330632295362	4.054085745456438
1554	81.0	0.8709677419354839	0.3403361344537815	45.698484809834994	22.821427490665744	4.6999926493121755
1555	47.0	0.7580645161290323	0.5529411764705883	34.31370849898476	18.995661512463563	3.937213187981242
1556	108.0	0.6467065868263473	0.2647058823529412	74.8700576850888	40.309660869195184	4.249695285620526
1557	42.0	0.8235294117647058	0.42857142857142855	32.14213562373095	15.770296456853831	3.6397613989969644
1558	34.0	0.85	0.6181818181818182	23.899494936611664	11.491248940439062	3.8581671612595314
1559	49.0	0.8448275862068966	0.3769230769230769	33.17766952966369	16.815028428747443	3.949326055356672
1560	35.0	0.8536585365853658	0.5833333333333334	26.485281374238568	13.460851625876163	3.4538006329650064
1561	34.0	0.918918918918919	0.5666666666666667	23.31370849898476	11.209596970846638	3.8723965166712606
1562	33.0	0.9428571428571428	0.6111111111111112	21.31370849898476	9.883115620166437	4.2681970310118995
1563	46.0	0.9019607843137255	0.7666666666666667	30.449747468305834	16.169978340744663	3.7278197085319476
1564	44.0	0.8627450980392157	0.4888888888888889	31.520815280171306	16.234172251600203	3.574068459747344
1565	52.0	0.8	0.37142857142857144	35.21320343559643	18.149669612667875	4.005635312004264
1566	57.0	0.8636363636363636	0.27403846153846156	41.11269837220809	22.146693686096544	3.5400075493557988
1567	46.0	0.9019607843137255	0.4791666666666667	28.97056274847714	13.894143249302843	4.226575030322402
1568	41.0	0.9318181818181818	0.7884615384615384	27.65685424949238	13.768274786314583	3.7681607377441373
1569	67.0	0.8589743589743589	0.5037593984962406	42.72792206135785	21.424336794109646	4.033803823258022
1570	70.0	0.8641975308641975	0.5555555555555556	40.72792206135786	20.40450181613192	4.5311596392408715
1571	36.0	0.9230769230769231	0.6545454545454545	23.899494936611667	11.447574959944706	3.9630939878080143
1572	54.0	0.84375	0.32727272727272727	38.04163056034261	19.1560510248167	3.78545370489496
1573	52.0	0.896551724137931	0.49523809523809526	34.14213562373095	16.695804286248528	4.008327242456941
1574	36.0	0.8571428571428571	0.6	24.692388155425117	12.387921843120019	3.8098164064328985
1575	38.0	0.9047619047619048	0.7307692307692307	25.656854249492376	13.086981247161644	3.8647002453002677
1576	42.0	0.9767441860465116	0.38181818181818183	28.041630560342618	14.09085223502508	3.7995454231010255
1577	37.0	0.925	0.5606060606060606	25.31370849898476	12.174910498401859	3.881673702518237
1578	50.0	0.7936507936507936	0.37037037037037035	35.21320343559643	17.934177827060804	3.910660515483361
1579	33.0	0.9428571428571428	0.4583333333333333	22.970562748477143	10.735378138032992	3.972189090308282
1580	37.0	0.9024390243902439	0.5692307692307692	26.692388155425117	13.915087364162229	3.423055979376396
1581	45.0	0.9183673469387755	0.5	27.556349186104043	13.428935892322203	4.351185654780727
1582	50.0	0.8064516129032258	0.3968253968253968	34.384776310850235	17.410241829703367	4.121392899402727
1583	32.0	0.9142857142857143	0.5	22.14213562373095	10.48701402386798	3.9635888867535587
1584	58.0	0.8923076923076924	0.4461538461538462	33.798989873223334	16.271731254772863	4.614647467263458
1585	34.0	0.9444444444444444	0.7727272727272727	23.071067811865476	11.482340333513966	3.8090420897948833
1586	33.0	1.0	0.9166666666666666	24.242640687119284	12.790587796960502	3.1817519022215026
1587	41.0	0.9111111111111111	0.4880952380952381	27.556349186104047	13.2473703479319	4.08160129950556
1588	39.0	0.8297872340425532	0.5	28.31370849898476	14.242009975140515	3.7291780897404143
1589	41.0	0.8913043478260869	0.4659090909090909	27.556349186104047	13.398719800512813	4.039757154578052
1590	38.0	0.926829268292683	0.475	25.556349186104043	12.314932914734534	4.050791194328318
1591	50.0	0.819672131147541	0.4166666666666667	35.55634918610404	18.241856762059367	3.7227223738158193
1592	38.0	0.8444444444444444	0.6333333333333333	27.071067811865476	13.724656764145534	3.7541484389150264
1593	65.0	0.9027777777777778	0.43333333333333335	36.62741699796952	17.772657818520244	4.877975594456238
1594	63.0	0.7325581395348837	0.3684210526315789	43.38477631085024	22.28683588584095	4.603327295175316
1595	52.0	0.8387096774193549	0.3466666666666667	36.62741699796952	18.77548132769821	3.894572049121741
1596	34.0	0.9444444444444444	0.6071428571428571	21.31370849898476	9.712480993431159	4.534362856703499
1597	39.0	0.9069767441860465	0.39	27.213203435596427	13.651830421682183	3.8086606085849923
1598	43.0	0.8958333333333334	0.43434343434343436	28.97056274847714	13.535869452832937	4.19602559579145
1599	33.0	0.9705882352941176	0.4583333333333333	22.97056274847714	11.18188078747189	3.7474785275753755
1600	59.0	0.8428571428571429	0.35119047619047616	37.45584412271571	18.751790629164194	4.3180500776941635
1601	39.0	0.8125	0.6964285714285714	28.65685424949238	16.55621778230405	3.3085075347021338
1602	55.0	0.859375	0.6875	39.86396103067892	21.482416977672184	3.4503288338772617
1603	54.0	0.8709677419354839	0.675	34.48528137423857	17.71463278534563	4.005793381645451
1604	37.0	0.8809523809523809	0.7115384615384616	26.44974746830583	13.673437054584127	3.477971591274039
1605	52.0	0.9122807017543859	0.4727272727272727	30.970562748477143	14.692379916862702	4.551247525170903
1606	42.0	0.9333333333333333	0.4666666666666667	26.970562748477143	13.297508610993793	4.128528244564829
1607	68.0	0.9066666666666666	0.4444444444444444	40.97056274847714	20.169810201458624	4.3528062818256625
1608	33.0	0.8918918918918919	0.6875	24.071067811865472	12.202822688329837	3.502357592177293
1609	68.0	0.918918918918919	0.425	39.79898987322333	19.545234043228042	4.524185590930534
1610	43.0	0.8958333333333334	0.7166666666666667	31.656854249492383	16.737285204555526	3.308151762068942
1611	60.0	0.8695652173913043	0.3333333333333333	38.87005768508881	19.93033864744584	4.005474206676291
1612	41.0	0.8913043478260869	0.5324675324675324	26.727922061357855	12.670172708271854	4.270421927103215
1613	54.0	0.7941176470588235	0.6352941176470588	37.10660171779821	19.49911055823858	3.9660834273990404
1614	35.0	0.875	0.5833333333333334	23.27817459305202	11.497624812037616	4.197245356132543
1615	59.0	0.9833333333333333	0.3241758241758242	37.112698372208094	19.43172880594259	3.8935104725175034
1616	50.0	0.8333333333333334	0.44642857142857145	36.14213562373095	18.430982701166524	3.5297133976146613
1617	37.0	0.8409090909090909	0.33636363636363636	25.14213562373095	15.024824851178	3.467326326008219
1618	64.0	0.8648648648648649	0.3422459893048128	40.8700576850888	20.331538669447603	4.2370690438977725
1619	35.0	0.9210526315789473	0.5555555555555556	22.72792206135785	10.571551245136453	4.238677376742301
1620	38.0	0.95	0.5428571428571428	24.727922061357855	11.918486513069112	4.115989430074165
1621	50.0	0.7692307692307693	0.390625	35.97056274847714	18.237463976718413	4.232033518049933
1622	105.0	0.6730769230769231	0.28225806451612906	68.24873734152916	35.77628825613115	4.648776346169656
1623	52.0	0.8253968253968254	0.65	34.72792206135785	16.77483199053062	4.563326264986223
1624	37.0	0.9487179487179487	0.5873015873015873	23.31370849898476	10.854192397209673	4.307511966329897
1625	41.0	0.8913043478260869	0.45054945054945056	28.97056274847714	14.225166439485632	3.7380497235347456
1626	50.0	0.7936507936507936	0.5208333333333334	35.31370849898476	17.8785545384657	3.8606330588528484
1627	43.0	0.86	0.7166666666666667	31.899494936611667	16.06381354606545	3.764336264243644
1628	54.0	0.8307692307692308	0.38571428571428573	35.21320343559643	17.643801732056733	4.155346575036152
1629	40.0	0.9090909090909091	0.5555555555555556	27.31370849898476	13.461101221542634	3.7787238458748753
1630	33.0	0.9428571428571428	0.7333333333333333	21.071067811865476	9.835297384522962	4.295948260318412
1631	34.0	0.8717948717948718	0.6181818181818182	25.071067811865476	12.592623763572584	3.4959511581216502
1632	49.0	0.9607843137254902	0.4083333333333333	31.21320343559643	15.39798457359517	4.036065680011415
1633	47.0	0.8392857142857143	0.734375	33.69238815542512	17.93894030147723	3.611477333261874
1634	38.0	0.8837209302325582	0.5428571428571428	24.727922061357855	11.849141464172195	4.13713090223181
1635	45.0	0.8653846153846154	0.5769230769230769	29.899494936611667	14.806707585318257	4.19063366125921
1636	38.0	1.0	0.9047619047619048	28.242640687119284	14.831293032696435	3.1961809183860037
1637	73.0	0.8690476190476191	0.29554655870445345	46.526911934581186	23.648517969354106	4.1383457114984905
1638	82.0	0.8723404255319149	0.28771929824561404	49.35533905932738	25.699958445227633	4.178633256194831
1639	45.0	0.8823529411764706	0.5769230769230769	29.31370849898476	14.317825629182186	4.091468705234585
1640	34.0	0.8717948717948718	0.5666666666666667	25.485281374238575	13.162057801440563	3.377980678257275
1641	34.0	1.0	0.9444444444444444	24.82842712474619	13.17482188959555	3.1919859115896574
1642	43.0	0.86	0.6142857142857143	30.48528137423857	15.55977587996241	3.729702564224718
1643	54.0	0.8059701492537313	0.453781512605042	38.14213562373095	19.26744455863146	3.857209228611602
1644	52.0	0.8666666666666667	0.40625	37.55634918610404	19.099828591682673	3.530271938206757
1645	45.0	0.7258064516129032	0.39473684210526316	35.27817459305202	22.519311542882328	2.950390680142391
1646	40.0	0.8163265306122449	0.6153846153846154	26.899494936611664	14.90961655480521	3.8017540936623497
1647	88.0	0.6376811594202898	0.3188405797101449	55.597979746446654	26.3877563108632	7.014768566070031
1648	45.0	0.9782608695652174	0.5	26.384776310850235	12.68611239307342	4.564904688977062
1649	54.0	0.7941176470588235	0.5142857142857142	34.72792206135785	16.73952965780921	4.645094030264992
1650	44.0	0.88	0.5	28.727922061357855	13.774324061755118	4.1723485604060695
1651	49.0	0.8596491228070176	0.35	33.21320343559643	16.47459062935049	3.9363670595872264
1652	57.0	0.9193548387096774	0.4523809523809524	33.79898987322333	16.199674173647843	4.515516104717406
1653	66.0	0.9705882352941176	0.3905325443786982	37.45584412271571	18.741853036793028	4.531804436496531
1654	58.0	0.8656716417910447	0.6444444444444445	39.071067811865476	20.237922110648476	3.7566736128938647
1655	51.0	0.8947368421052632	0.3269230769230769	34.8700576850888	18.114358258722884	3.702401866945981
1656	45.0	0.8823529411764706	0.46875	28.97056274847714	13.74194057312254	4.310716780456799
1657	34.0	0.918918918918919	0.6071428571428571	21.899494936611664	9.973904091833905	4.384084751075777
1658	40.0	0.851063829787234	0.47619047619047616	28.14213562373095	13.834177903848031	3.823025205865493
1659	51.0	0.85	0.37777777777777777	35.79898987322333	18.019812762822387	3.73825425034063
1660	53.0	0.9298245614035088	0.828125	33.03553390593274	17.443000084140085	3.9847774740724597
1661	35.0	1.0	0.4375	24.38477631085024	11.865108987715493	3.844264869009734
1662	53.0	0.7794117647058824	0.3680555555555556	35.970562748477136	20.22054336988497	3.6924831492340098
1663	92.0	0.8761904761904762	0.336996336996337	51.698484809834994	26.123743215165174	4.668798290690144
1664	37.0	0.9024390243902439	0.5873015873015873	23.31370849898476	10.818244872893578	4.447229429802611
1665	41.0	0.8913043478260869	0.6307692307692307	28.48528137423857	14.246297721328753	3.700674816388925
1666	82.0	0.8118811881188119	0.37962962962962965	53.798989873223334	27.253180668138942	4.136647575801798
1667	47.0	0.94	0.8392857142857143	30.242640687119287	15.241922017112834	3.960736645178881
1668	65.0	0.9285714285714286	0.33163265306122447	39.112698372208094	20.279721175384704	4.1426784558179515
1669	43.0	0.86	0.41346153846153844	29.763455967290593	15.225380986172919	3.7036804962075234
1670	46.0	0.8679245283018868	0.46938775510204084	31.556349186104047	15.397922677996002	3.902450381413457
1671	36.0	0.8780487804878049	0.5454545454545454	25.899494936611667	12.784323043750277	3.6858887220126917
1672	36.0	0.972972972972973	0.9230769230769231	25.621320343559645	14.12633557375335	3.1469720972972435
1673	32.0	0.9411764705882353	0.5079365079365079	22.727922061357855	11.204126026017665	3.676198443108534
1674	38.0	0.8444444444444444	0.38	28.970562748477143	14.718709942908609	3.5309504184454945
1675	37.0	0.9487179487179487	0.8409090909090909	24.82842712474619	12.48524206450495	3.8653885657933125
1676	56.0	0.875	0.32941176470588235	40.627416997969526	20.910298111186794	3.517339591119562
1677	74.0	0.8222222222222222	0.30833333333333335	52.62741699796951	27.39614608133873	3.5567675664564593
1678	46.0	0.9019607843137255	0.7666666666666667	31.656854249492376	16.83758709645149	3.618427043146617
1679	35.0	0.875	0.6730769230769231	26.86396103067893	13.722346104855635	3.254772481935664
1680	34.0	0.8947368421052632	0.6181818181818182	23.27817459305202	11.945034026231713	3.681230260363187
1681	38.0	0.8837209302325582	0.6333333333333333	26.48528137423857	13.074590970671208	3.757496887690028
1682	56.0	0.9032258064516129	0.4444444444444444	34.970562748477136	17.42921790289587	4.244794654717819
1683	33.0	0.9166666666666666	0.5	24.899494936611664	12.325381832356877	3.530338713009303
1684	43.0	0.8958333333333334	0.7166666666666667	31.071067811865472	16.216628657205277	3.470009482835213
1685	36.0	0.9473684210526315	0.4444444444444444	24.97056274847714	12.543258481484518	3.688487260599516
1686	41.0	0.8367346938775511	0.6833333333333333	30.071067811865476	17.24339041174084	3.338941885440942
1687	49.0	0.9423076923076923	0.4537037037037037	29.79898987322333	14.210238811547415	4.4200491740909555
1688	58.0	0.8787878787878788	0.48333333333333334	36.14213562373095	18.01679160309689	4.195487681104718
1689	36.0	0.8780487804878049	0.5454545454545454	25.899494936611667	12.866608127560859	3.5995233200093373
1690	39.0	0.8666666666666667	0.4431818181818182	28.349242404917497	14.037595649970541	3.7115529982992057
1691	34.0	0.9714285714285714	0.6296296296296297	22.485281374238568	10.629501209813146	4.098679196839943
1692	43.0	0.9148936170212766	0.5972222222222222	27.899494936611664	13.413167808128792	4.127545504642201
1693	32.0	0.9411764705882353	0.8	22.242640687119287	10.936530462645795	3.706217942811855
1694	38.0	1.0	0.8636363636363636	23.65685424949238	11.380885315938224	4.23598789773803
1695	43.0	0.86	0.5512820512820513	29.31370849898476	14.624753575279863	3.877070040605979
1696	37.0	0.8809523809523809	0.44047619047619047	27.556349186104043	13.82211946107486	3.4950867761897246
1697	40.0	0.8888888888888888	0.5194805194805194	26.727922061357855	13.14794288066285	3.9511514785979895
1698	49.0	0.8909090909090909	0.6533333333333333	32.485281374238575	16.26519330654141	3.8756070083189984
1699	39.0	0.8666666666666667	0.6	29.106601717798213	14.579802753436141	3.4939643545505317
1700	50.0	0.8771929824561403	0.7142857142857143	31.656854249492376	16.090221160995682	4.077349996044835
1701	66.0	0.75	0.2773109243697479	42.04163056034261	24.262775431995795	4.0693039091864165
1702	64.0	0.9142857142857143	0.41025641025641024	36.04163056034262	18.108595782715607	4.624646205734503
1703	35.0	0.9210526315789473	0.5303030303030303	23.899494936611667	11.960861363694132	3.883696893545878
1704	55.0	0.7236842105263158	0.35714285714285715	37.79898987322333	17.93078471151276	5.256497054338828
1705	35.0	0.875	0.3181818181818182	28.349242404917497	15.438279534161591	3.1341331068111735
1706	32.0	0.8	0.4155844155844156	25.556349186104047	13.296377825861107	3.419168277805158
1707	63.0	0.875	0.3	39.45584412271571	22.028354885766394	4.021641665644494
1708	40.0	0.975609756097561	0.8333333333333334	25.071067811865476	12.153068235635386	4.1343599819065355
1709	107.0	0.6948051948051948	0.18166383701188454	73.08326112068522	40.35555240472866	4.301493497175875
1710	47.0	0.9215686274509803	0.7833333333333333	30.071067811865476	15.40745088200669	3.9254310208264442
1711	45.0	0.7258064516129032	0.4411764705882353	35.89949493661167	19.267229673617077	4.118435992591999
1712	33.0	0.8918918918918919	0.42857142857142855	24.14213562373095	12.677320168274361	3.344604580117819
1713	66.0	0.8918918918918919	0.35294117647058826	42.04163056034262	21.317306860184654	4.0416080159421295
1714	69.0	0.9452054794520548	0.4825174825174825	35.21320343559643	16.96796155570165	5.259817520615611
1715	46.0	0.8846153846153846	0.7666666666666667	31.899494936611667	16.132220000627953	4.00296010117092
1716	42.0	0.875	0.5	31.31370849898476	16.083409296672666	3.365780822200937
1717	36.0	0.9230769230769231	0.4090909090909091	26.384776310850235	12.606957652053884	3.6888790486898912
1718	52.0	0.8125	0.3611111111111111	38.72792206135785	21.47715822077691	3.2813377939941883
1719	46.0	0.8679245283018868	0.3484848484848485	32.62741699796952	16.826752085478887	3.5201711861936387
1720	68.0	0.8395061728395061	0.8095238095238095	45.10660171779821	24.58318330284623	4.071502585132251
1721	46.0	0.8214285714285714	0.71875	33.31370849898476	17.90035890406691	3.823198745569696
1722	33.0	0.9166666666666666	0.55	23.899494936611664	11.734981629420165	3.6426756461869707
1723	40.0	0.851063829787234	0.5128205128205128	29.899494936611667	15.240370261448911	3.4570383703313996
1724	56.0	0.8888888888888888	0.3888888888888889	34.04163056034262	17.35429546377403	4.285935753433859
1725	37.0	0.8809523809523809	0.6727272727272727	25.071067811865472	12.146252664771595	3.961597960698954
1726	38.0	0.926829268292683	0.6333333333333333	25.899494936611667	12.777549238296189	3.8059069856858168
1727	51.0	0.864406779661017	0.4857142857142857	33.55634918610404	16.755056865503906	4.0690053496664556
1728	37.0	0.9024390243902439	0.44047619047619047	28.14213562373095	14.097177528791788	3.463053754960833
1729	49.0	0.9074074074074074	0.4188034188034188	31.79898987322333	15.656797662135471	4.067225256361271
1730	41.0	0.9318181818181818	0.5125	25.556349186104043	12.41849149179189	4.336114621202854
1731	44.0	0.8	0.55	32.65685424949238	18.958872355608467	3.240880708090903
1732	53.0	0.8688524590163934	0.4732142857142857	33.55634918610404	16.568223428321392	4.321725546105976
1733	35.0	0.8536585365853658	0.3645833333333333	28.14213562373095	14.670237498143953	3.164156577998617
1734	37.0	0.9487179487179487	0.8409090909090909	24.242640687119284	11.711939199949938	3.9624725517106443
1735	35.0	0.8333333333333334	0.4166666666666667	27.69238815542512	15.676341128540294	2.857014683768466
1736	47.0	0.94	0.5340909090909091	28.14213562373095	13.512219825115897	4.424334592207282
1737	65.0	0.8666666666666667	0.3939393939393939	39.21320343559642	19.299168839603393	4.491814959134975
1738	67.0	0.8589743589743589	0.3284313725490196	42.8700576850888	21.96073322556482	4.027110586411846
1739	63.0	0.875	0.30288461538461536	41.698484809834994	21.579928426683534	3.8437368778166485
1740	47.0	0.8545454545454545	0.47959183673469385	32.72792206135786	16.637609913514396	3.743627114307561
1741	40.0	0.9302325581395349	0.5194805194805194	26.142135623730947	12.431104625492672	4.09605148772018
1742	36.0	0.8780487804878049	0.6	23.899494936611667	11.204526276655741	4.117331426570468
1743	37.0	0.8604651162790697	0.6166666666666667	27.071067811865476	13.647460538725504	3.67203692459092
1744	54.0	0.9310344827586207	0.5	30.97056274847714	15.074524950876325	4.593949990776221
1745	77.0	0.6754385964912281	0.18872549019607843	57.49137802864844	32.90477361190968	3.7629330424702596
1746	58.0	1.0	0.9666666666666667	40.828427124746185	22.37301330035655	3.234769489533399
1747	43.0	0.9148936170212766	0.32575757575757575	30.041630560342618	16.119887191223956	3.466905976570525
1748	49.0	0.8166666666666667	0.5764705882352941	35.89949493661166	18.78502181729047	3.4867641522669244
1749	37.0	0.9024390243902439	0.6727272727272727	25.071067811865476	12.240872459058147	3.9594793591260116
1750	32.0	0.9142857142857143	0.64	22.48528137423857	10.789972242157123	3.7643391204139403
1751	48.0	0.9411764705882353	0.43636363636363634	29.79898987322333	15.172448828796515	4.0814100074192865
1752	60.0	0.9230769230769231	0.47619047619047616	34.384776310850235	16.42462086485075	4.6971204537483064
1753	38.0	0.926829268292683	0.4691358024691358	24.97056274847714	12.152007495339957	4.007840547646847
1754	37.0	0.8409090909090909	0.37373737373737376	28.384776310850235	14.955428227221065	3.2767239195414715
1755	44.0	0.8461538461538461	0.5641025641025641	29.31370849898476	14.34483925119568	4.004435567308788
1756	34.0	0.918918918918919	0.7727272727272727	23.656854249492376	12.029902941142222	3.7074388797075164
1757	51.0	0.8360655737704918	0.30357142857142855	35.42031021678297	19.629793974427635	3.763059349110905
1758	33.0	0.825	0.42857142857142855	26.935028842544398	13.674198003331664	3.2056482039316068
1759	38.0	0.9047619047619048	0.475	25.556349186104043	12.400699669908306	4.029797537761787
1760	42.0	0.84	0.42857142857142855	31.556349186104047	15.786331816874613	3.5948917983589843
1761	101.0	0.7952755905511811	0.21956521739130436	63.840620433565945	33.36360438437697	4.357154252464796
1762	41.0	1.0	0.9111111111111111	29.035533905932738	16.015130525435378	3.163003145637393
1763	32.0	0.9696969696969697	0.6666666666666666	19.899494936611667	9.1021207109619	4.454087848603619
1764	33.0	0.8918918918918919	0.55	25.899494936611667	13.004771320331347	3.2229491659746348
1765	60.0	0.8823529411764706	0.46153846153846156	33.79898987322333	16.45464934570602	4.906239046002867
1766	34.0	1.0	0.53125	22.14213562373095	11.188229108676461	3.819454842528922
1767	71.0	0.922077922077922	0.8068181818181818	46.48528137423857	24.412117130275973	3.8689265645940014
1768	51.0	0.9272727272727272	0.425	33.17766952966369	16.621865922108828	4.290266160152956
1769	38.0	0.95	0.6333333333333333	23.899494936611667	11.311385589462722	4.2338082412622775
1770	47.0	0.9215686274509803	0.5164835164835165	29.556349186104043	14.246473049875965	4.243865140887783
1771	44.0	0.9565217391304348	0.5432098765432098	24.97056274847714	11.351329997840688	4.97333732413419
1772	97.0	0.5511363636363636	0.31493506493506496	62.45584412271571	32.59651652117706	7.789804540597246
1773	37.0	0.9024390243902439	0.74	23.656854249492376	11.249507930123242	4.189720467697427
1774	41.0	0.8367346938775511	0.41836734693877553	30.72792206135786	15.902395291985268	3.4008728020371986
1775	51.0	0.8947368421052632	0.425	31.798989873223334	16.16784487410242	4.134078342010338
1776	59.0	0.855072463768116	0.34705882352941175	40.62741699796952	20.73629848148588	3.775616363024681
1777	39.0	0.9069767441860465	0.65	26.48528137423857	12.886507776552437	3.8970624189392606
1778	71.0	0.8875	0.3380952380952381	41.11269837220809	21.368465601795577	4.422766767850651
1779	34.0	0.9444444444444444	0.4722222222222222	23.556349186104047	10.919924660133638	4.030277247331961
1780	49.0	0.8166666666666667	0.2512820512820513	30.627416997969522	21.497868518558832	3.1503885132360585
1781	45.0	0.8490566037735849	0.6923076923076923	29.071067811865476	14.332043543417608	4.134161741112751
1782	57.0	0.8769230769230769	0.475	34.970562748477136	16.841951253755667	4.451055764451502
1783	33.0	0.868421052631579	0.6875	25.071067811865476	12.855882807750685	3.396227030317786
1784	50.0	0.7936507936507936	0.390625	37.14213562373095	19.108563805207986	3.4726919388703856
1785	46.0	0.8363636363636363	0.6764705882352942	33.24264068711929	19.53128655674225	3.1966899341080746
1786	44.0	0.88	0.4489795918367347	29.142135623730947	15.28655360960983	3.766835188266926
1787	58.0	0.90625	0.4603174603174603	34.384776310850235	16.72070772963548	4.45661896953385
1788	49.0	0.875	0.6533333333333333	33.071067811865476	16.780523632259545	3.977868697162929
1789	32.0	0.8	0.5333333333333333	26.82842712474619	17.217887062788428	2.5088573281601363
1790	55.0	0.859375	0.5092592592592593	38.72792206135786	19.700815226253127	3.606174010122211
1791	35.0	0.875	0.4375	24.3492424049175	12.294465844888334	3.9246457525172582
1792	50.0	0.9259259259259259	0.42735042735042733	31.59188309203678	15.504835627475327	4.112428986009574
1793	95.0	0.4896907216494845	0.21739130434782608	64.00609665440987	33.22848136003501	8.910070490500884
1794	35.0	0.9459459459459459	0.5555555555555556	22.727922061357855	10.821230765269654	4.1279220238499725
1795	56.0	0.7887323943661971	0.28717948717948716	35.627416997969526	21.459600454897725	3.832039653760145
1796	52.0	0.9285714285714286	0.43333333333333335	31.213203435596427	15.150153802750248	4.411462958417032
1797	52.0	0.8125	0.65	39.24264068711929	23.31142387646795	3.17590815221177
1798	43.0	0.9148936170212766	0.4777777777777778	26.97056274847714	12.774691259779816	4.328370549182627
1799	45.0	0.8490566037735849	0.5357142857142857	31.31370849898476	15.557628655425988	3.7363338474858283
1800	37.0	0.9487179487179487	0.5138888888888888	23.935028842544405	11.300751765975013	4.163314164732012
1801	36.0	0.8780487804878049	0.6	23.31370849898476	11.116205471444285	4.34589070733365
1802	63.0	0.7682926829268293	0.63	42.86396103067893	23.456526213605652	3.9700941525042097
1803	53.0	0.8833333333333333	0.3680555555555556	39.79898987322333	19.589401498711414	3.4194840505833692
1804	42.0	0.875	0.6	30.48528137423857	15.457229424989139	3.556368182342016
1805	49.0	0.875	0.5444444444444444	33.89949493661167	16.985722155437184	3.694952380706881
1806	55.0	0.8870967741935484	0.6111111111111112	34.48528137423857	17.007193051050507	4.188415277981422
1807	46.0	0.8846153846153846	0.7076923076923077	29.656854249492376	14.920909798817423	4.057910769283998
1808	35.0	0.9210526315789473	0.5833333333333334	23.899494936611667	11.430762581596486	3.9855495955619284
1809	45.0	0.8490566037735849	0.45454545454545453	28.97056274847714	13.686196955300716	4.4278147843959115
1810	56.0	0.875	0.4307692307692308	33.798989873223334	16.59407306833773	4.491943380008152
1811	53.0	0.8833333333333333	0.3706293706293706	35.21320343559643	17.48101908416118	4.1616006727458945
1812	35.0	0.8536585365853658	0.6730769230769231	25.242640687119284	13.746704848590463	3.412991938022235
1813	37.0	0.9024390243902439	0.5285714285714286	24.72792206135785	12.10778105696453	3.8899058608584087
1814	81.0	0.7941176470588235	0.28125	55.04163056034261	29.92604942558581	3.7579464768853965
1815	42.0	0.875	0.46153846153846156	29.556349186104043	14.379982054941566	3.8096152369699405
1816	63.0	0.9402985074626866	0.4090909090909091	36.04163056034262	17.87813548482467	4.487926355736236
1817	57.0	0.6785714285714286	0.4523809523809524	43.31370849898476	24.7259348575671	3.5068786325078554
1818	38.0	0.8444444444444444	0.5846153846153846	29.071067811865476	15.053424018615829	3.4171587309070612
1819	45.0	0.8653846153846154	0.3409090909090909	31.213203435596427	16.073166043647614	3.7237973450050528
1820	45.0	0.7142857142857143	0.5	32.65685424949238	18.600131143671142	3.8065000231037858
1821	54.0	0.6428571428571429	0.54	42.520815280171306	23.918474253890874	4.03617110111236
1822	42.0	0.84	0.56	30.863961030678926	15.998095321330176	3.412288459310381
1823	37.0	0.925	0.7708333333333334	25.65685424949238	12.824303456088295	3.6052962771457735
1824	49.0	0.8596491228070176	0.5104166666666666	34.72792206135785	17.612755533784597	3.6225388238150362
1825	59.0	0.9516129032258065	0.44696969696969696	32.62741699796952	15.916015495165436	4.831746766272511
1826	69.0	0.8313253012048193	0.31221719457013575	44.2842712474619	22.93070811508815	4.136087645808319
1827	38.0	0.8837209302325582	0.5757575757575758	25.31370849898476	12.334755033051737	4.036958207735592
1828	41.0	0.8913043478260869	0.6833333333333333	26.485281374238568	13.338360603432408	4.05803799924103
1829	38.0	0.8636363636363636	0.7916666666666666	29.44974746830583	17.827240825528623	2.937202355779975
1830	38.0	0.95	0.475	24.970562748477143	12.337498699383106	3.955007145554925
1831	59.0	0.9076923076923077	0.8194444444444444	38.48528137423857	19.948604821084754	3.987738668490236
1832	71.0	0.7888888888888889	0.3736842105263158	44.21320343559642	22.938972315166925	4.383964104371884
1833	58.0	0.8285714285714286	0.35802469135802467	40.00609665440987	20.928408826954687	3.7437912200802845
1834	46.0	0.9583333333333334	0.46464646464646464	28.38477631085024	13.623433574198438	4.3266196955206775
1835	52.0	0.8813559322033898	0.33766233766233766	35.248737341529164	17.594608725781423	3.810315102863016
1836	38.0	0.9047619047619048	0.6909090909090909	24.48528137423857	11.893638724427484	4.172668688858699
1837	35.0	1.0	0.546875	22.14213562373095	10.367890190798622	4.330894700856747
1838	55.0	0.8870967741935484	0.49107142857142855	36.14213562373095	17.971735029826828	3.9447271450760986
1839	49.0	0.8305084745762712	0.6533333333333333	33.071067811865476	16.646544547863908	4.032821592000898
1840	38.0	0.8636363636363636	0.6333333333333333	26.48528137423857	13.184157423759283	3.8898459626045137
1841	33.0	0.9705882352941176	0.6111111111111112	21.31370849898476	9.966147382175158	4.194979510902498
1842	53.0	0.8548387096774194	0.44537815126050423	38.14213562373095	19.621426930195604	3.578638567220728
1843	52.0	0.8	0.4642857142857143	36.31370849898476	18.901072336716926	3.9491288113136993
1844	39.0	0.975	0.5416666666666666	24.14213562373095	11.472023311564596	4.2722341027840205
1845	32.0	0.9696969696969697	0.64	21.899494936611667	10.429847970394245	3.864844280752205
1846	43.0	0.9347826086956522	0.7166666666666667	27.071067811865476	13.095412207880557	4.172803416641524
1847	36.0	1.0	0.9	21.65685424949238	10.519822558706334	4.268749491621899
1848	42.0	0.9545454545454546	0.6363636363636364	26.485281374238568	12.63971666813198	4.2508542783576875
1849	76.0	0.8941176470588236	0.3247863247863248	45.698484809834994	22.973420534286703	4.256044609002224
1850	44.0	0.9166666666666666	0.5	27.556349186104043	13.36761387789104	4.279621907882135
1851	36.0	0.9473684210526315	0.72	22.48528137423857	10.475499513942935	4.369332949914496
1852	53.0	0.9137931034482759	0.3706293706293706	34.42031021678297	17.039837406465082	4.065931825521859
1853	46.0	0.9019607843137255	0.46464646464646464	28.97056274847714	13.773409973579826	4.427336247013004
1854	37.0	0.8409090909090909	0.5692307692307692	27.48528137423857	13.8124189743098	3.529918599822079
1855	46.0	0.8846153846153846	0.42592592592592593	29.79898987322333	14.074534400294137	4.261991349336353
1856	45.0	0.9	0.6428571428571429	29.899494936611664	14.623641939001681	3.99950122141725
1857	37.0	0.8809523809523809	0.5285714285714286	24.727922061357855	11.801750999861772	4.060523108818253
1858	40.0	0.8163265306122449	0.6153846153846154	29.65685424949238	15.264738152875362	3.5690011381549454
1859	42.0	0.8936170212765957	0.4375	28.384776310850235	13.604164146883605	4.0109494632908245
1860	62.0	0.9117647058823529	0.41333333333333333	36.62741699796952	18.034829072865428	4.435441365232036
1861	53.0	0.8983050847457628	0.452991452991453	32.384776310850235	15.870040426680298	4.319162743186836
1862	39.0	0.9285714285714286	0.65	25.899494936611667	12.42562919430293	4.0048694235128615
1863	45.0	0.9375	0.75	26.485281374238568	12.574798046343862	4.614725198922232
1864	54.0	0.8059701492537313	0.39705882352941174	38.384776310850235	19.58319011197655	3.8109521639885022
1865	58.0	0.8405797101449275	0.42962962962962964	36.384776310850235	17.454584995566634	4.504299184802697
1866	37.0	0.9487179487179487	0.5138888888888888	24.14213562373095	11.614311366198647	4.117036809158529
1867	44.0	0.88	0.5238095238095238	29.31370849898476	14.339752398322242	4.013357490293406
1868	51.0	0.9107142857142857	0.4722222222222222	30.384776310850235	14.134568955161471	4.664050639928379
1869	38.0	0.926829268292683	0.7307692307692307	26.65685424949238	13.509684868633128	3.6605699134076586
1870	37.0	0.9024390243902439	0.7115384615384616	27.656854249492383	14.43764338252194	3.333654991808384
1871	33.0	0.9428571428571428	0.7333333333333333	21.071067811865476	9.838536555427071	4.22640733070388
1872	47.0	0.8867924528301887	0.7833333333333333	32.82842712474619	17.507822136192967	3.5952313860485825
1873	43.0	0.9772727272727273	0.8269230769230769	26.485281374238568	12.878459050945688	4.22351741984995
1874	35.0	0.813953488372093	0.5833333333333334	26.07106781186548	13.088018313811293	3.4761139874973757
1875	45.0	0.7894736842105263	0.4017857142857143	32.10660171779821	19.045735374192937	3.34098582433959
1876	58.0	0.8285714285714286	0.5370370370370371	38.10660171779821	19.887959885447213	3.959736775152218
1877	36.0	0.9230769230769231	0.8181818181818182	24.242640687119287	11.924874864672404	3.873917397817643
1878	44.0	0.7719298245614035	0.37606837606837606	31.970562748477143	16.026290049806963	4.057562367163954
1879	52.0	0.8	0.4126984126984127	37.14213562373095	19.704344583870537	3.5106414423378407
1880	42.0	0.8936170212765957	0.75	29.65685424949238	15.176914466044162	3.550931299725203
1881	39.0	0.9512195121951219	0.75	25.863961030678926	13.239787841818208	3.687041760510447
1882	37.0	0.8809523809523809	0.4805194805194805	25.556349186104043	12.278976593200513	3.909064834162772
1883	49.0	0.8909090909090909	0.5	32.14213562373095	15.861493629460236	3.975961747921468
1884	53.0	0.8153846153846154	0.44537815126050423	37.72792206135786	19.793044450210566	3.734763250827019
1885	43.0	0.8269230769230769	0.6142857142857143	29.69238815542512	15.632730981837716	4.080926102323839
1886	47.0	0.9215686274509803	0.47474747474747475	28.97056274847714	14.284679205386487	4.209164560894803
1887	39.0	0.8863636363636364	0.75	27.65685424949238	14.313004684783555	3.5843128494546517
1888	36.0	0.8780487804878049	0.5454545454545454	24.727922061357855	11.84588627786666	3.9451067388271395
1889	58.0	0.8787878787878788	0.42962962962962964	36.970562748477136	18.200660363092616	4.188050541887486
1890	48.0	0.7619047619047619	0.3333333333333333	35.31370849898476	18.294519151074148	4.023129258547535
1891	47.0	0.7833333333333333	0.5222222222222223	33.55634918610404	16.180093554836436	4.137841181267607
1892	44.0	0.8627450980392157	0.4489795918367347	32.14213562373095	16.121587890447145	3.5610645529240434
1893	51.0	0.7727272727272727	0.3	36.79898987322333	20.92179465171782	3.458903601740096
1894	39.0	0.8863636363636364	0.4431818181818182	26.97056274847714	13.332913621105073	3.8636374637181334
1895	47.0	0.9215686274509803	0.42727272727272725	29.213203435596427	14.28431654372499	4.270180784207963
1896	43.0	0.9555555555555556	0.5119047619047619	27.556349186104047	13.141284558288488	4.231406542308074
1897	51.0	0.7611940298507462	0.6	36.31370849898476	19.922118424014183	3.940689790277762
1898	48.0	0.9411764705882353	0.5454545454545454	27.556349186104043	12.84624216950508	4.824895613169781
1899	48.0	0.8727272727272727	0.4444444444444444	30.384776310850235	14.693188364297265	4.406333083963919
1900	35.0	0.8333333333333334	0.4861111111111111	26.106601717798213	13.560161356000696	3.4168226556919596
1901	111.0	0.7254901960784313	0.40808823529411764	69.79898987322333	38.81794246730672	4.174067721881181
1902	54.0	0.9152542372881356	0.46153846153846156	33.55634918610404	16.131652441812573	4.350263940874514
1903	38.0	0.926829268292683	0.7916666666666666	25.035533905932738	12.080432676245415	4.0702950113420275
1904	43.0	0.9148936170212766	0.5375	26.14213562373095	12.266682285237358	4.499035835861117
1905	61.0	0.8356164383561644	0.48412698412698413	40.72792206135785	20.363264103982136	4.041731536946186
1906	50.0	0.9259259259259259	0.42735042735042733	31.213203435596423	14.744151885207478	4.350860281132086
1907	48.0	0.8727272727272727	0.38095238095238093	34.00609665440987	16.683101018532366	3.7184564248115226
1908	33.0	0.9166666666666666	0.55	23.313708498984763	11.467886035967032	3.622066003568711
1909	77.0	0.8953488372093024	0.4010416666666667	41.45584412271571	20.549235574148984	4.907420020377248
1910	100.0	0.7633587786259542	0.2976190476190476	59.698484809834994	29.84118328083184	4.909885986436183
1911	42.0	0.8936170212765957	0.5384615384615384	28.31370849898476	13.765855170349651	3.9044840377818737
1912	36.0	0.8571428571428571	0.46153846153846156	28.106601717798213	15.03501568720129	3.078825666247116
1913	61.0	0.8714285714285714	0.3961038961038961	37.21320343559643	18.620977301284842	4.602836703124943
1914	32.0	0.8888888888888888	0.64	22.485281374238568	10.768984978791394	3.8178315215008243
1915	33.0	0.9166666666666666	0.66	22.48528137423857	10.740441338547766	3.9584782163017045
1916	46.0	0.9387755102040817	0.8214285714285714	29.65685424949238	15.035040020309356	3.9815893345853617
1917	44.0	0.8979591836734694	0.5	28.14213562373095	13.781173596339809	4.1015918812625705
1918	48.0	0.9056603773584906	0.43636363636363634	29.213203435596427	13.68638013214555	4.544801546892204
1919	48.0	0.8135593220338984	0.41025641025641024	32.97056274847714	16.101308833101704	4.036888030673138
1920	36.0	1.0	0.6428571428571429	21.899494936611664	9.962699346691881	4.585692133659774
1921	38.0	0.926829268292683	0.7916666666666666	25.656854249492376	13.088842757626525	3.7946866523697813
1922	62.0	0.9253731343283582	0.3974358974358974	34.87005768508881	17.399734658757865	4.628162634560069
1923	57.0	0.890625	0.5816326530612245	32.72792206135786	15.656731124472872	4.723507460290321
1924	84.0	0.9230769230769231	0.35294117647058826	44.526911934581186	22.253091605512907	4.89128107451809
1925	51.0	0.7846153846153846	0.40476190476190477	35.55634918610404	17.532527252951745	4.4284164880933305
1926	37.0	0.9024390243902439	0.6727272727272727	25.071067811865476	12.217109055762203	3.839182787892951
1927	33.0	0.717391304347826	0.3	28.9350288425444	16.032703604064764	3.5353624939048145
1928	39.0	0.8478260869565217	0.65	27.071067811865476	13.74308535363224	3.792539750219289
1929	36.0	0.9230769230769231	0.6545454545454545	24.485281374238568	12.084526129908374	3.8539741961319116
1930	58.0	0.8405797101449275	0.5686274509803921	37.89949493661167	19.270089288099168	3.9991284833755154
1931	32.0	0.9411764705882353	0.5925925925925926	21.31370849898476	9.826637063290638	4.168297497343819
1932	36.0	0.9	0.5142857142857142	24.72792206135785	12.236827115572625	3.7680676411822533
1933	36.0	0.972972972972973	0.5714285714285714	22.72792206135785	10.874199672345046	4.1631752785045135
1934	69.0	0.9078947368421053	0.40588235294117647	41.79898987322333	20.69383480758272	4.346427836848883
1935	32.0	0.9411764705882353	0.7272727272727273	22.44974746830583	11.724539259199274	3.4032417133513975
1936	42.0	0.8936170212765957	0.5	27.52081528017131	13.598714044736075	4.041750524779398
1937	39.0	0.8666666666666667	0.43333333333333335	25.313708498984763	13.836165235931398	3.869380169827163
1938	50.0	0.8620689655172413	0.4166666666666667	34.970562748477136	17.219002177300304	3.808879627676289
1939	38.0	0.8636363636363636	0.4935064935064935	26.14213562373095	12.824612717107096	3.9068376826246034
1940	97.0	0.6217948717948718	0.4041666666666667	68.24873734152916	34.100083010915796	5.20661876675979
1941	39.0	0.8863636363636364	0.65	27.071067811865476	13.519751847468816	3.7095402250263283
1942	38.0	0.8444444444444444	0.4318181818181818	26.97056274847714	13.405790165644554	3.816718290778355
1943	32.0	0.7619047619047619	0.5	24.692388155425114	10.257619758414677	5.542448636819365
1944	47.0	0.8703703703703703	0.6714285714285714	31.071067811865476	15.996512823595824	3.919890120002236
1945	40.0	0.8888888888888888	0.5555555555555556	27.899494936611667	13.719879744834962	3.788786057204516
1946	37.0	0.9024390243902439	0.7708333333333334	26.242640687119284	13.229706330242314	3.612189977636613
1947	48.0	0.9056603773584906	0.5454545454545454	28.142135623730947	13.525432008595304	4.543025189205366
1948	45.0	0.8490566037735849	0.6428571428571429	29.899494936611667	15.026410447689827	3.988201911846585
1949	50.0	0.819672131147541	0.46296296296296297	38.31370849898476	20.025368001692783	3.370791657278571
1950	38.0	0.7916666666666666	0.5277777777777778	27.899494936611667	14.095506882313089	3.9186052230480177
1951	57.0	0.8507462686567164	0.7916666666666666	39.692388155425114	20.242375195259758	3.8834217938844895
1952	46.0	0.9387755102040817	0.8214285714285714	29.65685424949238	14.704898084573362	3.996264644950442
1953	33.0	0.9428571428571428	0.5892857142857143	21.31370849898476	10.235815653787332	4.061892247108283
1954	49.0	0.9423076923076923	0.5568181818181818	26.97056274847714	12.30531715170015	5.089723363326452
1955	48.0	0.9056603773584906	0.4444444444444444	30.384776310850235	14.405278187098734	4.378979373358296
1956	62.0	0.8985507246376812	0.3229166666666667	40.284271247461895	20.516750824217077	3.917925018355266
1957	37.0	0.8809523809523809	0.6166666666666667	26.071067811865476	12.756714841267776	3.698010838942131
1958	33.0	0.8918918918918919	0.6	24.48528137423857	12.233758605828639	3.4740251894747876
1959	47.0	0.9215686274509803	0.5595238095238095	28.727922061357855	13.837742800161552	4.380590916409601
1960	35.0	0.875	0.5833333333333334	26.485281374238568	13.576069652953677	3.380213452170119
1961	72.0	0.8	0.3333333333333333	44.284271247461895	22.081904648128788	4.824127191558188
1962	45.0	0.8653846153846154	0.38461538461538464	32.384776310850235	16.502415402856627	3.6899816915407726
1963	60.0	0.8450704225352113	0.7142857142857143	41.44974746830583	23.99633283052378	3.5892446772814544
1964	60.0	0.8695652173913043	0.4	37.21320343559643	18.942299126768685	4.199255676481579
1965	40.0	0.851063829787234	0.47619047619047616	27.556349186104047	13.509426937483395	3.9617399991415434
1966	59.0	0.8676470588235294	0.43703703703703706	36.384776310850235	18.141216196351817	4.322729521516284
1967	35.0	0.9722222222222222	0.4861111111111111	23.556349186104047	11.342704884987239	3.9485705207572
1968	33.0	0.825	0.4125	23.52081528017131	13.128751484798045	3.5431847391802056
1969	57.0	0.8636363636363636	0.34545454545454546	36.04163056034261	18.27864553748647	4.023332998880576
1970	49.0	0.8305084745762712	0.4537037037037037	30.97056274847714	15.093741134466706	4.3030614682197
1971	39.0	0.9285714285714286	0.4875	25.556349186104043	12.762604699928547	3.913371290400482
1972	62.0	0.9117647058823529	0.36904761904761907	36.2842712474619	18.487490421607344	4.386907336096002
1973	41.0	0.9111111111111111	0.7454545454545455	25.65685424949238	11.917149138968862	4.442172316397502
1974	51.0	0.85	0.5	36.10660171779821	18.886920730161968	3.54540331899799
1975	54.0	0.9	0.4909090909090909	30.384776310850235	14.39247241271732	4.837632810573689
1976	62.0	0.8378378378378378	0.34444444444444444	42.04163056034262	21.124590578277274	3.902473622145727
1977	41.0	0.82	0.7321428571428571	29.899494936611664	15.892372649311888	3.836796882068334
1978	44.0	0.9361702127659575	0.7857142857142857	29.65685424949238	15.05747694556191	3.7570418204330807
1979	59.0	0.7662337662337663	0.42142857142857143	41.935028842544405	22.545435142443683	3.5550974162724214
1980	33.0	0.9705882352941176	0.5238095238095238	21.556349186104047	10.208089605248091	4.127518937570677
1981	54.0	0.9	0.48214285714285715	33.55634918610404	16.31865281668776	4.283577071268891
1982	34.0	0.8947368421052632	0.6181818181818182	24.48528137423857	12.030799132622564	3.644260346924041
1983	64.0	0.7804878048780488	0.5079365079365079	44.520815280171306	23.03985663750644	3.788470156032699
1984	40.0	0.9090909090909091	0.45454545454545453	26.97056274847714	12.920224025063487	4.0320976106949935
1985	56.0	0.8235294117647058	0.5894736842105263	38.69238815542512	20.55332335794782	3.9698713499902323
1986	61.0	0.8591549295774648	0.42657342657342656	35.21320343559642	16.65265425449179	4.964538707323517
1987	51.0	0.85	0.3923076923076923	33.79898987322333	16.446292336802163	4.33009981552702
1988	57.0	0.8769230769230769	0.37012987012987014	36.04163056034261	18.108485003904242	4.156559210159402
1989	56.0	0.7887323943661971	0.47058823529411764	38.72792206135785	19.63682355636905	4.317413412590139
1990	37.0	0.7708333333333334	0.4805194805194805	25.9350288425444	13.330854354660444	4.35736641979922
1991	45.0	0.8823529411764706	0.5357142857142857	28.14213562373095	13.288447965827451	4.517823691381708
1992	58.0	0.8787878787878788	0.5918367346938775	32.72792206135786	15.840316138991883	4.783041716843921
1993	61.0	0.7625	0.61	43.48528137423857	22.208184874821185	4.118829798786246
1994	46.0	0.8846153846153846	0.6388888888888888	28.48528137423857	13.926041330862615	4.4272276308903145
1995	38.0	0.8085106382978723	0.6333333333333333	28.621320343559642	17.51128257914623	3.0258117010002876
1996	34.0	0.9714285714285714	0.7083333333333334	20.48528137423857	9.324797633398097	4.562110802964589
1997	56.0	0.875	0.3916083916083916	34.00609665440987	16.807514310821794	4.501395864877572
1998	33.0	1.0	0.9166666666666666	24.242640687119284	12.7905877969605	3.1817519022215026
[truncated: 757 more rows]
