# Supplementary material for: Misic, a general deep learning-based method for the high-throughput cell segmentation of complex bacterial communities
Source: eLife. 2021 Sep 9;10:e65151. doi: 10.7554/eLife.65151 (PMC8478410; doi:10.7554/eLife.65151)
Supplement: Figure 5—source data 2. [file elife-65151-fig5-data2.csv]

	area	extent	perimeter	minor_axis_length	solidity	major_axis_length
0	87.0	0.5686274509803921	0.31521739130434784	59.21320343559642	28.607080634586872	7.673090438447185
1	63.0	0.875	0.4632352941176471	40.142135623730944	20.070133352293308	4.093087497351143
2	91.0	0.7777777777777778	0.3611111111111111	61.17766952966369	33.0046101999406	3.8094819646444806
3	56.0	0.875	0.5333333333333333	34.72792206135786	16.9774124222416	4.3344983110369135
4	60.0	0.9230769230769231	0.75	34.48528137423857	17.22852297757542	4.555850501161504
5	90.0	0.7142857142857143	0.3103448275862069	63.62741699796952	33.0614969550653	4.053242790026167
6	33.0	0.9705882352941176	0.5892857142857143	21.31370849898476	9.657496772942476	4.400514554997128
7	48.0	0.8421052631578947	0.5	35.31370849898476	18.256683621544283	3.430727624240306
8	34.0	0.85	0.4722222222222222	24.106601717798213	13.379638886772062	3.350742871729911
9	105.0	0.813953488372093	0.2413793103448276	68.18376618407356	35.06911661265175	4.04336568219834
10	45.0	0.8490566037735849	0.6	31.86396103067893	16.50568989586673	3.5706248130138185
11	68.0	0.85	0.4473684210526316	43.55634918610404	21.928142488300196	4.080185840592619
12	80.0	0.8695652173913043	0.3463203463203463	50.04163056034261	24.94728144796166	4.288140431024603
13	56.0	0.9491525423728814	0.358974358974359	34.8700576850888	17.279632054758228	4.239757132427271
14	53.0	0.8548387096774194	0.35333333333333333	37.21320343559643	18.670256183566003	3.8026750958765936
15	36.0	0.9	0.45	25.556349186104043	12.39384048138531	3.76437191304905
16	72.0	0.8372093023255814	0.36	46.62741699796952	23.511984753622542	4.210674865382541
17	61.0	0.8970588235294118	0.7625	41.656854249492376	22.36935486675502	3.652469087417622
18	69.0	0.8961038961038961	0.3317307692307692	42.077164466275356	21.018406455644044	4.340012188615356
19	125.0	0.702247191011236	0.22401433691756273	75.84062043356596	39.26753410064628	5.539787509876311
20	62.0	0.8493150684931506	0.24603174603174602	39.698484809834994	24.307827117191238	3.4601174617441632
21	37.0	0.9024390243902439	0.6727272727272727	25.071067811865476	12.136645308386747	3.88708598366297
22	36.0	0.8571428571428571	0.46153846153846156	25.899494936611664	14.193535611677378	3.3884832071273947
23	49.0	0.875	0.4537037037037037	30.970562748477143	15.20308643737884	4.21455288123777
24	66.0	0.8461538461538461	0.35294117647058826	41.4558441227157	20.66194720040342	4.495524594213784
25	46.0	0.9583333333333334	0.38016528925619836	30.627416997969522	15.689041768732205	3.7088636672473774
26	88.0	0.9072164948453608	0.2573099415204678	44.73401871576773	26.615769452317387	4.33961074518975
27	39.0	0.9069767441860465	0.65	26.48528137423857	13.017969520790198	3.7656433472598416
28	100.0	0.7518796992481203	0.26525198938992045	65.11269837220809	33.87448119433782	4.425327537533625
29	74.0	0.8222222222222222	0.6727272727272727	47.89949493661166	25.522376941495143	4.034251530288312
30	51.0	0.9807692307692307	0.3541666666666667	32.8700576850888	16.93065499241927	3.8246327665675985
31	58.0	0.9206349206349206	0.34523809523809523	36.8700576850888	19.008938547960433	3.9288067932272046
32	65.0	0.7926829268292683	0.5416666666666666	43.89949493661167	23.035954036704712	3.900716709733883
33	64.0	0.9552238805970149	0.3282051282051282	39.112698372208094	20.203417611792343	4.137486169586427
34	80.0	0.8421052631578947	0.29304029304029305	51.698484809834994	26.29124346609832	3.957021228947656
35	83.0	0.7757009345794392	0.3143939393939394	53.45584412271571	27.31897010418222	4.581598492935703
36	45.0	0.9782608695652174	0.4090909090909091	29.21320343559643	14.992917193593023	3.8070226792578583
37	40.0	0.8333333333333334	0.5333333333333333	28.035533905932738	17.141372058345283	3.061595002180993
38	63.0	0.9402985074626866	0.38181818181818183	36.8700576850888	18.18952789835052	4.510309179433826
39	57.0	0.8507462686567164	0.5588235294117647	37.31370849898476	18.980251365180813	3.9813329745560426
40	74.0	0.8222222222222222	0.4111111111111111	43.79898987322333	21.7207753447988	4.589873593480117
41	61.0	0.8472222222222222	0.3696969696969697	38.248737341529164	18.51166959568145	4.373843252509478
42	59.0	0.8939393939393939	0.5267857142857143	36.14213562373095	17.00195480169932	4.486874089760001
43	53.0	0.9137931034482759	0.4076923076923077	33.21320343559643	16.749144316176103	4.247104706617295
44	102.0	0.8869565217391304	0.22077922077922077	61.87615433949868	32.14901482599046	4.296070811653933
45	51.0	0.9272727272727272	0.425	31.798989873223327	15.958209700563192	4.118288826764765
46	78.0	0.8666666666666667	0.6782608695652174	47.89949493661166	25.25744241208656	4.083907729112824
47	63.0	0.5675675675675675	0.18529411764705883	40.17766952966369	29.277911611982873	4.487676525253905
48	81.0	0.7714285714285715	0.7043478260869566	50.72792206135786	25.877097049165375	4.583888285799322
49	68.0	0.85	0.4722222222222222	38.97056274847714	19.05189355696543	4.692011431275676
50	63.0	0.9545454545454546	0.34615384615384615	37.698484809834994	19.164781634724786	4.261735803501716
51	81.0	0.84375	0.253125	52.148232278140824	26.656162171705798	4.042055417258683
52	105.0	0.8076923076923077	0.7241379310344828	61.31370849898476	31.67324193346164	4.594933059740934
53	95.0	0.76	0.24739583333333334	60.18376618407357	31.54519213869178	4.3639190209153815
54	61.0	0.9104477611940298	0.7625	41.07106781186547	21.530485249402805	3.6456362876241126
55	43.0	0.9347826086956522	0.5119047619047619	28.142135623730947	13.660544406298666	4.017083216383468
56	47.0	0.8245614035087719	0.47959183673469385	32.14213562373095	15.664274789396972	3.9293652601423275
57	61.0	0.8840579710144928	0.3128205128205128	40.077164466275356	20.599060029567955	3.8753952409994707
58	52.0	0.896551724137931	0.4642857142857143	32.970562748477136	16.074221806593695	4.3756165887064045
59	121.0	0.8066666666666666	0.25854700854700857	65.84062043356595	33.02180775686129	5.147845392866745
60	54.0	0.9152542372881356	0.48214285714285715	34.935028842544405	17.68219801832474	3.8821401039511674
61	73.0	0.8902439024390244	0.4010989010989011	38.8700576850888	19.191178233578707	4.940825577169111
62	68.0	0.8717948717948718	0.5112781954887218	42.14213562373095	21.226215329701482	4.168347204502552
63	68.0	0.8947368421052632	0.4444444444444444	39.79898987322333	19.203106372521493	4.6151412952407265
64	54.0	0.84375	0.5625	34.72792206135785	17.596255880500102	4.058729838790622
65	75.0	0.8522727272727273	0.6818181818181818	47.07106781186547	24.19486104150122	4.334911156875338
66	70.0	0.7692307692307693	0.56	50.485281374238575	28.60534886766268	3.435251800788388
67	122.0	0.8970588235294118	0.23106060606060605	65.15432893255071	35.22073739150481	4.659264016809708
68	49.0	0.9074074074074074	0.7	29.899494936611667	14.528919094784575	4.374309458645403
69	80.0	0.8695652173913043	0.2631578947368421	50.76955262170047	26.54036153648598	3.9704167933121934
70	45.0	0.9	0.5357142857142857	30.727922061357855	14.984809407900865	3.87568305046364
71	71.0	0.8452380952380952	0.4152046783625731	44.384776310850235	22.114614440742677	4.336469393441978
72	57.0	0.890625	0.5428571428571428	34.72792206135785	16.990065777484528	4.385546407561673
73	39.0	0.9285714285714286	0.8125	25.65685424949238	12.648486107154536	3.9370482389112884
74	46.0	0.9019607843137255	0.71875	32.44974746830583	17.18826536383355	3.471218242732373
75	52.0	0.9285714285714286	0.4444444444444444	32.384776310850235	15.809639339052003	4.239394264799277
76	53.0	0.8548387096774194	0.5520833333333334	34.31370849898476	16.9661309645543	4.056141872031185
77	85.0	0.794392523364486	0.46195652173913043	51.55634918610404	26.78340119606795	4.570615673725128
78	68.0	0.85	0.35978835978835977	46.00609665440988	23.961164706466924	3.7362376426979003
79	78.0	0.8764044943820225	0.3482142857142857	43.698484809834994	21.883102175792263	4.859260891909803
80	107.0	0.7697841726618705	0.5095238095238095	66.14213562373095	34.047615605104234	4.684879683941207
81	63.0	1.0	1.0	44.0	24.221202832779934	3.265986323710904
82	57.0	0.890625	0.4318181818181818	33.59188309203678	15.612398916432193	4.781273014027443
83	76.0	0.8539325842696629	0.5507246376811594	48.72792206135785	24.891514740496216	4.060453936129158
84	65.0	0.7471264367816092	0.22569444444444445	47.2842712474619	25.13928356604972	4.129426283482091
85	36.0	0.9230769230769231	0.5142857142857142	24.142135623730947	11.402364812798274	4.01366833034112
86	44.0	0.8979591836734694	0.6111111111111112	27.899494936611667	13.177590054897898	4.3867621691319325
87	65.0	0.9027777777777778	0.3385416666666667	40.2842712474619	20.19323808380598	4.168322305035546
88	73.0	0.8690476190476191	0.6952380952380952	44.485281374238575	23.819658851096793	4.110057244250052
89	42.0	0.9333333333333333	0.4666666666666667	26.97056274847714	13.107887688856774	4.087708090583607
90	49.0	0.9074074074074074	0.5833333333333334	31.899494936611667	15.823483807506515	3.994961519800019
91	69.0	0.9324324324324325	0.40828402366863903	37.45584412271571	18.288236250214165	4.90921391364924
92	62.0	0.8857142857142857	0.37575757575757573	38.04163056034262	18.815384123036846	4.326436509740118
93	36.0	0.8780487804878049	0.5	25.520815280171306	13.081078823657599	3.6493116576539326
94	61.0	0.8591549295774648	0.45185185185185184	37.55634918610404	18.250513082636047	4.352536241869736
95	54.0	0.8307692307692308	0.3375	39.21320343559642	20.085449994392093	3.4907196625952985
96	117.0	0.7959183673469388	0.2708333333333333	66.18376618407356	33.07323225623008	4.869921269124034
97	79.0	0.8586956521739131	0.2581699346405229	50.18376618407356	26.711090048566568	3.956273752122002
98	50.0	0.8771929824561403	0.7352941176470589	35.656854249492376	18.780493926392552	3.4553506161795617
99	39.0	0.9285714285714286	0.5571428571428572	24.72792206135786	11.930055080484744	4.148606078030278
100	100.0	0.78125	0.30864197530864196	61.2842712474619	30.576649698612567	4.69941413458488
101	41.0	0.9111111111111111	0.6212121212121212	25.899494936611664	12.470275060412234	4.236849711734656
102	138.0	0.6764705882352942	0.2987012987012987	79.01219330881976	39.056449805235616	5.704932917396745
103	46.0	0.9583333333333334	0.5897435897435898	28.72792206135786	13.31056577756424	4.388603487613667
104	77.0	0.8461538461538461	0.6695652173913044	49.071067811865476	26.061212471370585	4.045563768540782
105	63.0	0.8873239436619719	0.5833333333333334	39.31370849898475	19.63372837830759	4.077382689788683
106	63.0	0.7590361445783133	0.3684210526315789	44.38477631085024	22.772520836798215	4.050493775706156
107	46.0	0.8214285714285714	0.4380952380952381	33.14213562373095	16.604269130102086	3.765772747618728
108	39.0	0.8863636363636364	0.4642857142857143	27.142135623730947	13.289320777151627	3.869519023932415
109	67.0	0.8933333333333333	0.3526315789473684	43.42031021678297	22.191850549399643	3.8464983485089634
110	61.0	0.8970588235294118	0.3696969696969697	38.62741699796952	19.236795155251496	4.266454305115567
111	45.0	0.9574468085106383	0.46875	29.556349186104047	14.500427885125175	3.987797565058838
112	62.0	0.8051948051948052	0.28703703703703703	44.248737341529164	22.801818194627913	3.788651742287509
113	68.0	0.918918918918919	0.3487179487179487	39.698484809834994	20.049238003287183	4.378347176693008
114	66.0	0.88	0.3473684210526316	43.45584412271571	21.534877941989308	3.99485388363951
115	66.0	0.868421052631579	0.66	42.89949493661166	21.607334297744448	4.120216106253286
116	123.0	0.8848920863309353	0.23295454545454544	66.32590180780451	35.01262733490068	4.672752194875444
117	50.0	0.8064516129032258	0.5882352941176471	36.071067811865476	18.92569941941363	3.504554391931542
118	50.0	0.847457627118644	0.5208333333333334	35.89949493661167	18.373671552722154	3.66281226282328
119	60.0	0.9375	0.35714285714285715	36.2842712474619	18.911182698768158	4.17112455399295
120	52.0	0.9122807017543859	0.7428571428571429	31.071067811865476	15.617040728720728	4.352281976630786
121	44.0	0.9361702127659575	0.5714285714285714	26.727922061357855	12.728565035909758	4.418237455056055
122	69.0	0.8734177215189873	0.32857142857142857	46.79898987322333	23.989391774783883	3.763869980030127
123	48.0	0.9056603773584906	0.5714285714285714	31.31370849898476	15.41704477391165	4.021920132264513
124	60.0	0.9375	0.45454545454545453	33.21320343559643	16.488943929731583	4.679892600138866
125	74.0	0.8409090909090909	0.2740740740740741	47.94112549695428	24.97476132810566	4.083650081977211
126	49.0	0.8448275862068966	0.5444444444444444	34.48528137423857	17.385028067318746	3.7561931996947626
127	62.0	0.8157894736842105	0.38271604938271603	41.798989873223334	21.333858828422798	3.9697969051470476
128	73.0	0.8690476190476191	0.6952380952380952	45.071067811865476	23.37407526893374	4.062255579196501
129	85.0	0.8252427184466019	0.4497354497354497	48.38477631085023	23.806857680406978	4.852655754252135
130	53.0	0.8548387096774194	0.5888888888888889	37.27817459305202	19.274868848395332	3.6170712547674317
131	57.0	0.8260869565217391	0.5	40.5208152801713	20.269714194219308	3.6175928829473114
132	70.0	0.8641975308641975	0.35714285714285715	40.8700576850888	20.728266083867766	4.5547245546379855
133	52.0	0.8666666666666667	0.4642857142857143	36.72792206135785	18.562848416630523	3.667457492598133
134	32.0	0.9142857142857143	0.6666666666666666	20.48528137423857	9.179754661287967	4.480608704022461
135	114.0	0.8636363636363636	0.27403846153846156	64.76955262170047	32.32307081035577	4.595514641801699
136	62.0	0.9253731343283582	0.44285714285714284	35.21320343559643	17.160532567786763	4.774301789566631
137	53.0	0.8688524590163934	0.4732142857142857	36.72792206135785	18.347669988794767	3.7243334909301584
138	36.0	0.7659574468085106	0.32142857142857145	31.349242404917497	16.751588139083825	2.8934320692723574
139	52.0	0.8387096774193549	0.611764705882353	36.656854249492376	19.109280694070897	3.604058477474472
140	133.0	0.8866666666666667	0.25576923076923075	68.66904755831214	34.90607466555466	4.976058430423232
141	67.0	0.9178082191780822	0.39644970414201186	36.87005768508881	18.718831907639057	4.700292085757359
142	53.0	0.8833333333333333	0.5096153846153846	31.556349186104043	14.931878663100182	4.642834212290347
143	65.0	0.8227848101265823	0.3869047619047619	45.798989873223334	23.576772664939742	3.696975118292911
144	104.0	0.7536231884057971	0.3611111111111111	69.38477631085024	37.2958341981368	3.991304896734733
145	109.0	0.8790322580645161	0.27877237851662406	59.012193308819754	29.9984473806001	4.83163873891191
146	51.0	0.864406779661017	0.5666666666666667	33.31370849898476	16.494813122015877	4.030014521086596
147	62.0	0.8985507246376812	0.775	41.656854249492376	22.22335249662044	3.6512684013840597
148	92.0	0.9019607843137255	0.2548476454293629	53.840620433565945	28.82647181416881	4.342227380728502
149	94.0	0.831858407079646	0.22488038277511962	58.29036790187178	29.594491395700175	4.427723913817341
150	63.0	0.9402985074626866	0.45	35.21320343559643	16.92186772040241	4.754449434650358
151	111.0	0.7602739726027398	0.23922413793103448	69.01219330881976	35.36729555602084	4.387927752753459
152	42.0	0.8936170212765957	0.4772727272727273	28.14213562373095	13.766727906227509	3.929205263544054
153	73.0	0.8902439024390244	0.73	43.071067811865476	21.49494617599453	4.378843404701048
154	36.0	0.9230769230769231	0.6545454545454545	23.27817459305202	11.476666941551262	4.15468705857369
155	42.0	0.9545454545454546	0.8076923076923077	27.65685424949238	13.880910072104497	3.8451512555239833
156	45.0	0.8333333333333334	0.46875	33.520815280171306	17.45469484240171	3.4502887062050354
157	50.0	0.8064516129032258	0.49019607843137253	36.31370849898476	19.201387358631305	3.516976471885172
158	61.0	0.9104477611940298	0.7625	34.48528137423857	16.938654209570466	4.632883703835682
159	32.0	0.8888888888888888	0.64	23.071067811865476	11.271388890286373	3.631827017346631
160	67.0	0.8589743589743589	0.5583333333333333	43.31370849898475	22.307417200884696	3.980906470727594
161	99.0	0.825	0.34375	56.2842712474619	27.871847363578215	4.897233681151764
162	36.0	1.0	1.0	26.0	13.808210118138652	3.265986323710904
163	50.0	0.8771929824561403	0.7142857142857143	31.071067811865476	15.112842762278694	4.52676304246649
164	54.0	0.84375	0.47368421052631576	38.48528137423857	21.085827560283047	3.291457471176687
165	75.0	0.9259259259259259	0.390625	41.45584412271571	20.19566867394553	4.78990026931594
166	59.0	0.9076923076923077	0.7375	35.071067811865476	17.156448212450016	4.4446071101405495
167	43.0	0.8775510204081632	0.5512820512820513	28.727922061357855	13.918581062165718	3.9820421766085756
168	32.0	0.8888888888888888	0.5333333333333333	23.52081528017131	11.132698623817559	3.663658874847742
169	44.0	0.88	0.4583333333333333	30.14213562373095	14.981145860783398	3.8723404762557028
170	48.0	0.8421052631578947	0.46153846153846156	31.556349186104047	15.926105965092761	4.137999236047012
171	38.0	0.8837209302325582	0.5757575757575758	25.899494936611664	12.558077059093959	3.9429402912274627
172	84.0	0.7706422018348624	0.35	55.21320343559642	28.23217055326597	4.164569464161135
173	73.0	0.8795180722891566	0.43452380952380953	45.79898987322332	22.342432503411157	4.186112150721329
174	78.0	0.7878787878787878	0.2549019607843137	49.941125496954285	25.982202350078772	4.348945472184566
175	50.0	0.8928571428571429	0.45454545454545453	29.798989873223327	14.677637492995514	4.483275323266725
176	60.0	0.8571428571428571	0.39215686274509803	38.17766952966369	18.77329303851604	4.11597452224658
177	46.0	0.8846153846153846	0.6571428571428571	29.899494936611664	14.958299244391124	4.014122301965217
178	48.0	0.8571428571428571	0.5714285714285714	31.899494936611664	15.76133771835756	3.9533333326435405
179	40.0	0.9090909090909091	0.7142857142857143	28.44974746830583	15.377310567396668	3.390917237832667
180	37.0	1.0	0.9487179487179487	26.82842712474619	14.316877207442026	3.214285134555351
181	40.0	0.9090909090909091	0.5555555555555556	26.31370849898476	12.514252445113943	4.148913802425846
182	57.0	0.9344262295081968	0.36538461538461536	34.87005768508881	17.96154511809965	4.100650889977218
183	58.0	0.8787878787878788	0.4264705882352941	38.970562748477136	19.48781689144914	3.7989326602446902
184	75.0	0.872093023255814	0.40106951871657753	43.21320343559642	21.23144175801359	4.709887093299837
185	52.0	0.7878787878787878	0.39097744360902253	39.86396103067892	21.570208978072216	3.419149263151999
186	45.0	0.8823529411764706	0.5769230769230769	29.31370849898476	14.293286486806682	4.0845672722004664
187	38.0	0.9743589743589743	0.9047619047619048	27.035533905932738	14.878569589993262	3.15296469157355
188	53.0	0.8412698412698413	0.44166666666666665	36.14213562373095	18.276106507312836	3.9312742271956638
189	40.0	0.9302325581395349	0.7142857142857143	27.863961030678926	14.757715917492648	3.5099602417383733
190	53.0	0.8983050847457628	0.6309523809523809	31.31370849898476	14.617782543700978	4.715550640289385
191	63.0	0.9	0.7411764705882353	37.071067811865476	18.756398750429426	4.35418267548898
192	55.0	0.9016393442622951	0.6111111111111112	33.89949493661166	16.414916700482333	4.284868316889758
193	39.0	0.9285714285714286	0.78	23.656854249492383	10.656668780010582	4.762627037551343
194	49.0	0.9074074074074074	0.765625	33.656854249492376	17.629353783897173	3.622741021537313
195	99.0	0.853448275862069	0.375	55.45584412271571	27.75740015280793	4.752753855689365
196	54.0	0.8709677419354839	0.36	36.00609665440987	17.709035563374545	3.9894155767752006
197	53.0	0.9298245614035088	0.6309523809523809	30.727922061357855	14.750490620255727	4.606644686662152
198	40.0	0.975609756097561	0.8333333333333334	25.035533905932738	12.8530683530986	3.983545394566912
199	46.0	0.8846153846153846	0.71875	31.86396103067893	17.28445208226604	3.570526767219823
200	41.0	1.0	0.9318181818181818	24.242640687119284	11.927577845963796	4.329181214552929
201	58.0	0.9354838709677419	0.4393939393939394	32.62741699796952	15.980541564444396	4.71334621765358
202	44.0	0.8979591836734694	0.4835164835164835	30.14213562373095	14.919992795711423	3.8221317362143714
203	40.0	0.7547169811320755	0.5	30.242640687119287	19.30973066046053	2.992373943956635
204	92.0	0.8288288288288288	0.35384615384615387	56.834523779156065	28.984715929757492	4.321621524796867
205	33.0	0.9166666666666666	0.55	23.31370849898476	11.278655129635833	3.886169702796568
206	57.0	0.890625	0.7916666666666666	38.48528137423857	19.592600792404212	3.8694592679937228
207	120.0	0.7453416149068323	0.47619047619047616	76.38477631085024	40.08764306364209	4.576362728658002
208	128.0	0.7852760736196319	0.2222222222222222	73.80508652763321	39.276395754663355	4.486578313209547
209	43.0	0.9555555555555556	0.5584415584415584	26.727922061357855	12.303773695105257	4.515049987083893
210	67.0	0.788235294117647	0.39880952380952384	46.384776310850235	23.27374682711833	3.9774237313008793
211	36.0	1.0	1.0	26.0	13.808210118138652	3.265986323710904
212	86.0	0.86	0.7678571428571429	56.31370849898475	30.632588712983416	3.9595505275125227
213	44.0	0.8979591836734694	0.5	27.556349186104043	13.228285098593508	4.288663969068361
214	41.0	0.8723404255319149	0.5694444444444444	27.899494936611664	13.50791944982121	3.9314625372068295
215	40.0	0.8695652173913043	0.5194805194805194	27.31370849898476	13.30105649664184	3.8874022268273096
216	45.0	0.8653846153846154	0.5	32.72792206135786	16.517236315599828	3.640467450762654
217	42.0	0.9130434782608695	0.65625	30.485281374238575	16.33921732707162	3.33680768531021
218	79.0	0.8315789473684211	0.395	54.384776310850235	27.799199730355525	3.690806909072364
219	52.0	0.8524590163934426	0.4642857142857143	35.55634918610404	17.588611868165025	3.803053741159205
220	33.0	0.868421052631579	0.6346153846153846	25.035533905932738	13.859685192725907	3.0322779328912404
221	37.0	0.9024390243902439	0.5606060606060606	25.31370849898476	12.204925069046636	3.895783691975452
222	65.0	0.9027777777777778	0.3385416666666667	40.284271247461895	20.108021373188446	4.27191427855542
223	56.0	0.9180327868852459	0.47863247863247865	31.798989873223327	15.288861580816944	4.741877839018068
224	57.0	0.8260869565217391	0.3958333333333333	38.384776310850235	19.086325381950466	4.169865214165833
225	49.0	0.9607843137254902	0.5833333333333334	28.14213562373095	13.138294801764122	4.742423690823842
226	63.0	0.875	0.6176470588235294	37.31370849898476	18.89365351566848	4.417648866321194
227	69.0	0.8625	0.40350877192982454	43.59188309203678	21.12485585126109	4.195554681334288
228	41.0	0.8541666666666666	0.4880952380952381	29.31370849898476	15.254124347118621	3.450935226319649
229	50.0	0.8064516129032258	0.42016806722689076	37.72792206135786	19.792556936355606	3.445386759294471
230	71.0	0.8255813953488372	0.5071428571428571	44.72792206135785	22.94621512501643	4.1851698967089686
231	67.0	0.9054054054054054	0.41875	38.62741699796952	18.884599179954986	4.577797618103531
232	45.0	0.8653846153846154	0.45918367346938777	32.14213562373095	16.11503534976309	3.667603398437694
233	53.0	0.828125	0.6625	35.10660171779821	17.07524912156614	4.346194844031489
234	55.0	0.9016393442622951	0.4230769230769231	33.79898987322333	16.40346762326636	4.327269138488517
235	41.0	0.9318181818181818	0.5694444444444444	24.72792206135786	11.776322082699648	4.457743860105427
236	34.0	0.9444444444444444	0.53125	22.14213562373095	10.617159471665389	4.115437328790847
237	52.0	0.8813559322033898	0.49523809523809526	34.14213562373095	16.83509961375581	3.985121847929869
238	71.0	0.8875	0.35858585858585856	43.45584412271571	21.455299372729105	4.243461647706063
239	71.0	0.7473684210526316	0.3858695652173913	49.970562748477136	25.89025071238198	4.006741043904939
240	62.0	0.8266666666666667	0.775	42.48528137423857	22.932562526509887	3.7424597109117625
241	38.0	0.8636363636363636	0.5757575757575758	26.485281374238575	13.12171907636035	3.894451035626525
242	116.0	0.7160493827160493	0.27294117647058824	64.18376618407356	30.79779339811525	6.677118562263496
243	38.0	0.8444444444444444	0.4523809523809524	28.692388155425117	15.680500419980579	3.3987158545361433
244	73.0	0.9240506329113924	0.3686868686868687	44.04163056034261	21.96318305544091	4.323854210931391
245	66.0	0.8461538461538461	0.49624060150375937	41.72792206135785	20.982178551839574	4.150715641349582
246	82.0	0.6721311475409836	0.3153846153846154	57.384776310850235	30.89610833450161	4.368009641031544
247	75.0	0.8333333333333334	0.35714285714285715	48.62741699796952	24.277673618430054	4.126756502695689
248	110.0	0.7857142857142857	0.2729528535980149	71.69848480983498	37.22505545099015	4.0212296618103105
249	68.0	0.8831168831168831	0.3541666666666667	40.8700576850888	20.41437886064788	4.354195458046665
250	33.0	0.9166666666666666	0.75	23.65685424949238	11.85284526382187	3.5461608227390475
251	81.0	0.801980198019802	0.5785714285714286	57.31370849898476	30.865220245306844	3.7181978488027836
252	112.0	0.7724137931034483	0.6222222222222222	74.9350288425444	40.42392102917876	3.831725307325832
253	50.0	0.8771929824561403	0.44642857142857145	33.55634918610404	16.580274125923093	3.940369260519267
254	44.0	0.8627450980392157	0.4835164835164835	30.727922061357855	15.046680608360445	3.894566805676098
255	88.0	0.8461538461538461	0.4583333333333333	53.55634918610404	27.175562482600952	4.199218004989183
256	69.0	0.7840909090909091	0.21904761904761905	50.90559159102155	25.912306235819592	3.79095385632285
257	84.0	0.8936170212765957	0.5714285714285714	46.14213562373095	22.63423681218261	4.819384952701718
258	79.0	0.8494623655913979	0.34649122807017546	47.45584412271571	23.370876294539777	4.492568297379571
259	57.0	0.8260869565217391	0.5277777777777778	40.48528137423857	21.056835256897994	3.6518579258691637
260	44.0	0.8979591836734694	0.4583333333333333	29.556349186104043	14.803043108347225	3.828190003037451
261	51.0	0.8947368421052632	0.425	31.79898987322333	15.990001872183022	4.1708930893239184
262	58.0	0.8656716417910447	0.31868131868131866	38.2842712474619	19.535349492600616	4.100588845774655
263	79.0	0.8586956521739131	0.512987012987013	48.142135623730944	24.366253129163844	4.29345567603953
264	62.0	0.96875	0.36904761904761907	36.2842712474619	18.281726062023935	4.320308863489421
265	56.0	0.9333333333333333	0.5185185185185185	29.798989873223327	14.132232684583002	5.099959919993359
266	86.0	0.7818181818181819	0.27564102564102566	57.698484809834994	28.97448694340065	4.20447286049442
267	85.0	0.7327586206896551	0.20238095238095238	56.562445840513924	30.83959214245036	4.39685001465001
268	47.0	0.9215686274509803	0.47474747474747475	27.798989873223327	13.165422818270866	4.622345063469098
269	40.0	0.9090909090909091	0.45454545454545453	26.97056274847714	13.16944871211011	3.8943061794241784
270	60.0	1.0	0.5	30.627416997969522	14.379031639216537	5.379292002833006
271	65.0	0.8333333333333334	0.38011695906432746	41.38477631085023	20.808342988417376	4.063558421727891
272	81.0	0.7570093457943925	0.324	56.21320343559643	29.116064049689786	3.9793675376273883
273	59.0	0.7972972972972973	0.35119047619047616	44.17766952966369	23.272010781190218	3.304060811871225
274	38.0	0.8837209302325582	0.5277777777777778	27.31370849898476	13.637546691492702	3.5541917064376123
275	62.0	0.8732394366197183	0.3229166666666667	40.284271247461895	20.836820242137772	3.938612219232416
276	41.0	0.8541666666666666	0.5694444444444444	28.485281374238568	14.210830793741218	3.913239352072872
277	57.0	0.9193548387096774	0.3392857142857143	36.87005768508881	18.881260533995288	3.8716322791012607
278	49.0	0.9074074074074074	0.4375	32.97056274847714	16.163287921669358	3.9740015508173667
279	41.0	0.8723404255319149	0.45054945054945056	29.556349186104043	14.684014309672069	3.6587248430730206
280	77.0	0.7333333333333333	0.35648148148148145	57.14213562373095	31.255293905185873	3.5423622068494653
281	102.0	0.7906976744186046	0.2698412698412698	62.76955262170047	31.912175864704345	4.351858862976245
282	48.0	0.96	0.48484848484848486	28.38477631085024	13.774611987983967	4.4413221407894055
283	55.0	0.9016393442622951	0.7638888888888888	37.07106781186547	19.265907460525394	3.67016334495758
284	41.0	0.9761904761904762	0.41	27.798989873223334	14.371786628419452	3.6445578678160095
285	53.0	0.9464285714285714	0.452991452991453	31.79898987322333	15.56883169249175	4.386240442607156
286	123.0	0.7987012987012987	0.5491071428571429	69.31370849898477	36.19462511423069	4.700397403405898
287	40.0	0.8888888888888888	0.5	25.349242404917497	11.730360238966583	4.381626257917472
288	55.0	0.8333333333333334	0.4583333333333333	35.55634918610404	17.556201028249863	4.186160255781356
289	48.0	0.9230769230769231	0.48484848484848486	28.97056274847714	13.986488163588929	4.494945799303442
290	67.0	0.8589743589743589	0.3284313725490196	42.8700576850888	21.659096757815774	4.077882783013882
291	47.0	0.8867924528301887	0.39166666666666666	31.59188309203678	15.296831160807649	4.051578210849615
292	37.0	0.925	0.4625	25.556349186104047	12.758019782561128	3.690340662873341
293	42.0	0.8571428571428571	0.35	31.798989873223334	16.629024677714273	3.3362954105048357
294	63.0	0.8289473684210527	0.33689839572192515	40.87005768508881	20.37265301696386	4.323479432922798
295	42.0	0.8571428571428571	0.5833333333333334	27.899494936611667	13.106281012750271	4.2483558309683085
296	44.0	0.8979591836734694	0.5238095238095238	30.727922061357855	15.258688270135343	3.683629526663895
297	56.0	0.8888888888888888	0.3888888888888889	37.79898987322333	19.018138788477348	3.8629835516311153
298	48.0	0.8727272727272727	0.5714285714285714	31.899494936611664	15.7808027237207	3.909694340924069
299	54.0	0.8709677419354839	0.45	33.7634559672906	16.805608042813112	4.143789282105231
300	43.0	0.8958333333333334	0.5119047619047619	28.727922061357855	13.997369536590927	3.9883667745411
301	67.0	0.9054054054054054	0.3941176470588235	40.04163056034261	19.70318462579114	4.393353759870974
302	49.0	0.9245283018867925	0.4188034188034188	32.384776310850235	15.838492984095788	3.987186793554148
303	50.0	0.8771929824561403	0.47619047619047616	34.14213562373095	16.896881748920702	3.849076144088411
304	62.0	0.8857142857142857	0.37575757575757573	37.04163056034262	18.24480961414896	4.512552982773041
305	53.0	0.8833333333333333	0.6625	34.48528137423857	17.536866044888605	3.903583764322931
306	71.0	0.9102564102564102	0.39444444444444443	39.45584412271571	19.65025259902158	4.760530761989443
307	104.0	0.8455284552845529	0.25120772946859904	60.42640687119285	30.680606036992753	4.448335790984382
308	56.0	0.875	0.6222222222222222	37.27817459305202	19.85519462542841	3.6992582624738812
309	45.0	0.8823529411764706	0.5769230769230769	28.899494936611667	13.830083923882269	4.276133986236834
310	43.0	0.8958333333333334	0.6615384615384615	28.48528137423857	14.192832182682748	3.8685778134720876
311	77.0	0.7403846153846154	0.3422222222222222	54.59188309203678	28.27431162149729	4.283978781174965
312	43.0	0.9347826086956522	0.7678571428571429	29.071067811865472	14.532801645899015	3.703367236706487
313	39.0	0.8863636363636364	0.65	28.449747468305834	15.793165353357589	3.10944211895489
314	38.0	0.8636363636363636	0.4523809523809524	27.14213562373095	13.329216742845835	3.744560283232069
315	39.0	0.78	0.4875	29.86396103067893	18.025389172296567	2.9598241269486496
316	79.0	0.6583333333333333	0.21703296703296704	57.87005768508881	33.38139838229529	4.114817285447031
317	50.0	0.9259259259259259	0.4166666666666667	31.213203435596427	15.404425080893079	4.235810185448854
318	61.0	0.8243243243243243	0.5083333333333333	41.89949493661167	22.279701182192102	3.6963159815269293
319	46.0	0.8518518518518519	0.4423076923076923	30.97056274847714	15.37942845377399	4.125927162857509
320	93.0	0.7815126050420168	0.372	57.21320343559642	28.68216877019584	4.623840961839449
321	36.0	0.9	0.4444444444444444	25.349242404917497	12.487528033986065	3.733388114071274
322	67.0	0.8271604938271605	0.5877192982456141	42.72792206135786	21.2674492659665	4.288689973448022
323	51.0	0.8225806451612904	0.6	37.278174593052015	19.259985818685227	3.5597126979081883
324	39.0	0.9285714285714286	0.4431818181818182	26.763455967290593	13.140526991534115	3.7617825533185423
325	35.0	0.9210526315789473	0.6481481481481481	22.48528137423857	10.537596572562318	4.258470227441361
326	32.0	0.8648648648648649	0.6153846153846154	23.65685424949238	13.674884419510288	3.0716503891287474
327	63.0	0.7974683544303798	0.42857142857142855	45.14213562373095	23.175605362901855	3.6226532252719323
328	43.0	0.8958333333333334	0.5119047619047619	28.14213562373095	13.629000971886367	4.044430419612013
329	60.0	0.8955223880597015	0.375	38.62741699796952	19.067307566185157	4.0816668652304955
330	60.0	0.8955223880597015	0.7142857142857143	42.44974746830583	22.45930655416207	3.435370624604416
331	34.0	0.6938775510204082	0.4722222222222222	29.556349186104043	11.981636562812746	5.326460468680837
332	68.0	0.8095238095238095	0.5037037037037037	52.071067811865476	29.67012981094906	3.0794000974069005
333	51.0	0.8947368421052632	0.5666666666666667	32.10660171779821	16.15051319192086	4.192483450904741
334	49.0	0.9074074074074074	0.5104166666666666	30.14213562373095	14.55542198917368	4.308559007515656
335	64.0	0.8311688311688312	0.2895927601809955	43.698484809835	23.261556735919243	3.710939499858506
336	52.0	0.8813559322033898	0.611764705882353	35.27817459305202	18.554261754435373	3.648744338116637
337	47.0	0.8867924528301887	0.4017094017094017	32.970562748477136	16.69941574920265	3.676796168957085
338	84.0	0.8155339805825242	0.6	56.656854249492376	32.63399791548739	3.5137505731786307
339	33.0	0.9166666666666666	0.5892857142857143	21.31370849898476	9.702338093726159	4.344929184660374
340	60.0	0.8955223880597015	0.5042016806722689	38.72792206135785	19.119243128982674	4.015122518867331
341	95.0	0.7851239669421488	0.28106508875739644	61.698484809834994	31.56645537799312	4.294930674086371
342	51.0	0.8947368421052632	0.5204081632653061	31.556349186104047	14.976596782870429	4.387590782954898
343	69.0	0.8214285714285714	0.44805194805194803	48.142135623730944	25.13047510884291	3.6430282961234055
344	36.0	0.8181818181818182	0.4	25.106601717798213	13.93962323474637	3.6912295618475675
345	33.0	0.9428571428571428	0.55	23.31370849898476	11.247765241703314	3.742416786465524
346	81.0	0.8901098901098901	0.84375	51.071067811865476	27.05081087399969	4.0973534935843565
347	37.0	0.7708333333333334	0.44047619047619047	30.071067811865476	17.348907537392584	3.161133181806044
348	42.0	0.8936170212765957	0.75	29.035533905932738	15.73374588791245	3.610929173439406
349	43.0	0.86	0.7166666666666667	31.899494936611664	16.202531978894044	3.723599577946794
350	64.0	0.7901234567901234	0.48484848484848486	47.10660171779821	24.42394054213423	3.720513693603601
351	83.0	0.7980769230769231	0.49404761904761907	57.520815280171306	30.840728373219623	3.5676491598643896
352	38.0	0.8837209302325582	0.5277777777777778	27.31370849898476	13.485075478912306	3.6422949819091106
353	51.0	0.8360655737704918	0.45535714285714285	35.520815280171306	18.33518150645942	3.756462116088732
354	58.0	0.9508196721311475	0.8055555555555556	37.071067811865476	19.308921978107286	3.8802240224364457
355	60.0	0.821917808219178	0.5042016806722689	38.72792206135786	19.556981101148878	4.213739588585963
356	48.0	0.9795918367346939	0.8571428571428571	29.65685424949238	14.685030545208448	4.121743171909639
357	67.0	0.8375	0.5583333333333333	42.692388155425114	22.22420270579998	3.989704126763502
358	81.0	0.6044776119402985	0.5	58.55634918610404	31.79311609547781	5.340623761038307
359	32.0	0.8888888888888888	0.64	22.48528137423857	10.440821397056382	3.9986558435016155
360	68.0	0.85	0.41975308641975306	42.384776310850235	21.029585080305925	4.324887077830754
361	44.0	0.9777777777777777	0.4	29.21320343559643	14.976132190839143	3.7312298472165346
362	86.0	0.7818181818181819	0.2986111111111111	55.698484809834994	27.79879575109172	4.228891806207517
363	51.0	0.8360655737704918	0.5666666666666667	34.27817459305202	16.809175060425872	4.117633029036604
364	73.0	0.6347826086956522	0.30416666666666664	52.627416997969526	28.93491830307497	5.112141001985007
365	91.0	0.7913043478260869	0.5416666666666666	58.89949493661166	30.667263790871225	4.052133878031752
366	89.0	0.7542372881355932	0.23421052631578948	57.01219330881976	29.3732718633035	4.777059011348221
367	56.0	0.8115942028985508	0.5894736842105263	37.86396103067892	19.890700878215025	3.9159300771712258
368	45.0	0.8823529411764706	0.75	32.82842712474619	17.365373672249152	3.408391197689806
369	42.0	0.84	0.3230769230769231	32.79898987322333	17.049920165832305	3.5728245054095003
370	49.0	0.8909090909090909	0.3712121212121212	33.21320343559643	15.871106523071596	4.0623654708222245
371	36.0	0.9	0.5142857142857142	24.14213562373095	11.74491627641708	3.934043053446785
372	68.0	0.8395061728395061	0.24285714285714285	50.112698372208094	25.969779113739428	3.497846858450962
373	45.0	0.9183673469387755	0.4090909090909091	29.798989873223334	14.86327213362559	3.8747910497625453
374	46.0	0.92	0.4791666666666667	28.970562748477136	13.728322509033791	4.273504384799149
375	37.0	0.8809523809523809	0.4625	26.14213562373095	13.093542762282171	3.674230621083095
376	60.0	0.9375	0.4195804195804196	35.21320343559643	17.180543373005946	4.510486111697618
377	80.0	0.8333333333333334	0.64	51.48528137423857	27.297648083960254	3.850442712761861
378	71.0	0.8765432098765432	0.3287037037037037	44.87005768508881	22.588247785900485	4.156049582974227
379	44.0	0.8979591836734694	0.5	28.142135623730947	13.52511503416009	4.279127566949172
380	32.0	0.8888888888888888	0.6153846153846154	25.071067811865476	13.227604679972965	3.064286120837498
381	52.0	0.7878787878787878	0.4369747899159664	35.14213562373095	18.989489828717947	3.857274424492774
382	37.0	0.9487179487179487	0.5873015873015873	23.313708498984763	10.830062387495584	4.41837305058594
383	48.0	0.8888888888888888	0.4	31.79898987322333	15.84096112167042	3.909753568186672
384	39.0	0.8863636363636364	0.5571428571428572	25.313708498984763	11.814496043228143	4.364649112703694
385	66.0	0.7951807228915663	0.2986425339366516	44.2842712474619	21.675730828456302	4.652001034139903
386	70.0	0.8433734939759037	0.3888888888888889	43.79898987322333	21.828886676782464	4.255430183192504
387	60.0	0.9375	0.8333333333333334	37.656854249492376	19.071206312742074	3.953083297200378
388	36.0	0.9230769230769231	0.5	24.14213562373095	11.900731364400134	3.86049960366709
389	70.0	0.9859154929577465	0.35714285714285715	39.112698372208094	19.64698018211508	4.556879339571551
390	49.0	0.9074074074074074	0.4537037037037037	30.384776310850235	14.598441098868719	4.437925204803153
391	48.0	0.8421052631578947	0.35555555555555557	34.59188309203678	18.223742629898997	3.5364269638030446
392	40.0	0.851063829787234	0.38461538461538464	28.97056274847714	14.941702844400515	3.5348997311993937
393	58.0	0.9830508474576272	0.4393939393939394	32.62741699796952	16.29956424058308	4.500582190102063
394	32.0	0.8205128205128205	0.36363636363636365	20.106601717798213	14.44156275306445	3.018797815240624
395	40.0	0.8888888888888888	0.6666666666666666	29.242640687119287	16.242965219575304	3.1090321445213527
396	48.0	0.9056603773584906	0.46153846153846156	30.970562748477136	14.91887983571932	4.099874253170692
397	69.0	0.8414634146341463	0.41818181818181815	39.21320343559643	18.67190803371544	5.012989798670818
398	34.0	0.8292682926829268	0.6181818181818182	24.86396103067893	12.393449001634231	3.7657626792847996
399	45.0	0.9	0.8333333333333334	33.242640687119284	19.972787009861964	3.1385105057163063
400	41.0	0.9761904761904762	0.8541666666666666	26.242640687119284	13.019413474566955	4.0711899039403185
401	43.0	0.8775510204081632	0.43434343434343436	28.384776310850235	13.976545611379084	4.004949848229221
402	89.0	0.712	0.5493827160493827	58.3492424049175	30.36602380201355	5.335485561956279
403	101.0	0.7214285714285714	0.33666666666666667	59.4558441227157	30.53875460419128	5.425209106553077
404	63.0	0.863013698630137	0.525	43.31370849898476	22.422348622103375	3.688922435341164
405	111.0	0.7115384615384616	0.33636363636363636	68.62741699796952	35.86616241449793	4.747980474031142
406	58.0	0.7945205479452054	0.31016042780748665	41.45584412271572	21.149408036083788	3.777213725516284
407	79.0	0.8404255319148937	0.5851851851851851	54.48528137423857	29.110113198792845	3.5187317301569543
408	41.0	0.8913043478260869	0.4880952380952381	28.14213562373095	13.735981797009764	3.8497690811560066
409	61.0	0.8356164383561644	0.61	42.48528137423857	22.45591414995431	3.6096288398870504
410	54.0	0.9152542372881356	0.4153846153846154	32.62741699796952	16.007587535779113	4.399612776998023
411	78.0	0.7428571428571429	0.28363636363636363	55.21320343559643	29.073978570826547	3.9980628335205166
412	70.0	0.8860759493670886	0.5	43.556349186104036	21.62348368508649	4.187110232165894
413	90.0	0.8333333333333334	0.5357142857142857	59.89949493661167	31.66625795692195	3.842029857436098
414	41.0	0.8913043478260869	0.5324675324675324	26.14213562373095	12.528128390199605	4.241401308400409
415	42.0	0.84	0.56	30.071067811865476	17.0550545276756	3.2114363880967556
416	52.0	0.9122807017543859	0.37142857142857144	34.04163056034262	17.068178436570296	3.8908640838424615
417	35.0	0.875	0.5555555555555556	23.106601717798213	10.332646072635319	4.7451475359206645
418	48.0	0.8421052631578947	0.5333333333333333	33.89949493661166	17.19042832014096	3.713190714359656
419	119.0	0.7300613496932515	0.24791666666666667	71.56244584051393	36.00896362424729	4.948114538485334
420	42.0	0.8936170212765957	0.4375	28.97056274847714	14.284339789330238	3.85370741225098
421	69.0	0.8414634146341463	0.6571428571428571	45.071067811865476	23.301260867937557	3.9704051947700196
422	38.0	0.95	0.5428571428571428	24.72792206135786	12.00594234825653	4.104083078451021
423	79.0	0.8977272727272727	0.36574074074074076	45.45584412271571	22.63442271958399	4.544656905492651
424	37.0	0.8222222222222222	0.3557692307692308	30.14213562373095	15.609109639188604	3.1688481172381833
425	40.0	0.7547169811320755	0.47058823529411764	31.621320343559642	20.497850573763486	2.7996645969944502
426	55.0	0.8208955223880597	0.49107142857142855	36.72792206135785	18.700857650998206	3.94385042502288
427	38.0	0.95	0.76	23.656854249492376	11.116382435895746	4.340685890994937
428	65.0	0.8552631578947368	0.34210526315789475	43.45584412271571	21.42693461054972	3.9783243848639263
429	34.0	0.9444444444444444	0.53125	22.14213562373095	10.251306953009339	4.227604933227012
430	46.0	0.92	0.7076923076923077	28.48528137423857	13.686827205955725	4.302114613285124
431	54.0	0.84375	0.42857142857142855	34.384776310850235	16.59116960140753	4.35250956835859
432	84.0	0.7850467289719626	0.3054545454545455	58.04163056034261	29.860395604201365	3.8510644324765915
433	76.0	0.8444444444444444	0.3619047619047619	49.21320343559642	25.097664702669856	4.02716150613051
434	77.0	0.7264150943396226	0.1969309462915601	54.562445840513924	31.196908922534668	3.6427075470648504
435	60.0	0.8823529411764706	0.39215686274509803	39.21320343559643	19.56813703097324	4.033637980691384
436	98.0	0.7313432835820896	0.24317617866004962	69.698484809835	37.366167029795356	3.7643363147358366
437	108.0	0.8780487804878049	0.29347826086956524	59.35533905932738	29.785123525393058	4.75447052417827
438	33.0	0.9166666666666666	0.7333333333333333	21.65685424949238	10.358313430460019	4.102018405317525
439	49.0	0.8166666666666667	0.32666666666666666	36.62741699796952	18.91543377165225	3.5775156824337206
440	79.0	0.8681318681318682	0.29259259259259257	47.94112549695428	24.871206908671365	4.2193760442706925
441	56.0	0.9333333333333333	0.2857142857142857	37.11269837220809	19.910380513330534	3.6105306379889646
442	43.0	0.9148936170212766	0.4777777777777778	26.97056274847714	12.510888846193847	4.402553087793254
443	55.0	0.8461538461538461	0.46218487394957986	38.34924240491749	19.280147162060498	3.7796617262213315
444	108.0	0.8181818181818182	0.23376623376623376	62.669047558312144	33.18755429564432	4.500475339610193
445	68.0	0.8607594936708861	0.68	43.89949493661166	22.103869957904337	4.067795541287084
446	98.0	0.9158878504672897	0.28654970760233917	53.012193308819754	27.153090720931406	4.684369428813229
447	48.0	1.0	0.9411764705882353	33.621320343559645	18.67291848031212	3.2019792290353237
448	43.0	0.8775510204081632	0.6615384615384615	28.485281374238568	14.12657580586835	3.9688684249213724
449	91.0	0.728	0.37448559670781895	59.21320343559643	29.951379113036612	4.52691501008372
450	47.0	0.8103448275862069	0.39166666666666666	33.55634918610404	17.310833299520954	3.8113104235121096
451	113.0	0.8968253968253969	0.2585812356979405	60.66904755831214	31.05662723742663	4.726355690704138
452	45.0	0.8181818181818182	0.5625	32.69238815542512	17.401069653306436	3.414104312130967
453	51.0	0.864406779661017	0.4857142857142857	34.14213562373095	16.661341934696896	3.965711384889744
454	47.0	0.8703703703703703	0.6266666666666667	33.071067811865476	17.00233368197702	3.67535652203757
455	66.0	0.9041095890410958	0.42857142857142855	36.62741699796952	17.725125275901007	4.846392358644459
456	72.0	0.8780487804878049	0.2706766917293233	47.94112549695428	24.71221370278228	3.811655300554073
457	101.0	0.7062937062937062	0.21218487394957983	65.59797974644667	35.89380874229183	4.494738430877908
458	66.0	0.9565217391304348	0.4230769230769231	34.87005768508881	16.707392710459022	5.07680571569198
459	56.0	0.8888888888888888	0.6588235294117647	35.89949493661166	18.014865806317395	4.142280474738128
460	57.0	0.8382352941176471	0.37254901960784315	39.21320343559642	19.40175209853286	3.908206453099946
461	35.0	0.9459459459459459	0.7954545454545454	23.656854249492376	11.903002571122332	3.787864510110835
462	64.0	0.8888888888888888	0.3062200956937799	45.4558441227157	23.34376937947026	3.5358202595871147
463	82.0	0.9010989010989011	0.3082706766917293	47.35533905932738	23.680418890781198	4.491957020428134
464	51.0	0.8793103448275862	0.4722222222222222	31.556349186104043	15.216149969254412	4.373704985435767
465	51.0	0.8947368421052632	0.68	32.48528137423857	16.343735973555262	4.002827134510852
466	42.0	0.8571428571428571	0.5	28.727922061357855	14.123640965956474	3.926345616605509
467	65.0	0.9285714285714286	0.3869047619047619	37.45584412271571	18.46750477799468	4.48927991315412
468	49.0	0.875	0.5444444444444444	33.31370849898476	16.669294534631607	3.787637552176225
469	62.0	0.9117647058823529	0.4025974025974026	36.04163056034261	17.32701228203726	4.610921546862901
470	36.0	0.9230769230769231	0.42857142857142855	27.556349186104047	13.858443087854095	3.3452158018513445
471	61.0	0.8714285714285714	0.5980392156862745	37.31370849898476	18.679735608528492	4.271556273134986
472	48.0	0.9411764705882353	0.7384615384615385	28.48528137423857	13.771538310824752	4.438344198026194
473	35.0	0.9722222222222222	0.546875	22.14213562373095	10.183166623216675	4.343920825251172
474	46.0	0.8518518518518519	0.5897435897435898	30.485281374238568	15.107094926237549	4.014467279718598
475	77.0	0.8555555555555555	0.34841628959276016	43.66295090390226	21.4207335609849	4.791120805917445
476	65.0	0.9154929577464789	0.33163265306122447	39.698484809834994	20.085123581896795	4.3981572313065564
477	68.0	0.9855072463768116	0.3469387755102041	39.112698372208094	19.677503762793084	4.4488633894121365
478	48.0	0.9230769230769231	0.41025641025641024	31.798989873223327	15.787181212070896	3.9132493516701405
479	42.0	0.8936170212765957	0.4375	28.970562748477143	14.278037214058639	3.782255116656121
480	54.0	0.8709677419354839	0.42857142857142855	34.384776310850235	16.6492111999993	4.1967957138968215
481	32.0	0.9411764705882353	0.5925925925925926	21.31370849898476	10.050023246467882	4.0923138620412765
482	33.0	0.9166666666666666	0.6875	23.863961030678926	12.060170406583314	3.4719714066054674
483	67.0	0.8589743589743589	0.3101851851851852	44.8700576850888	22.9591102584812	3.9482896355833774
484	74.0	0.8809523809523809	0.4567901234567901	42.384776310850235	20.42458581094603	4.68175570195231
485	74.0	0.891566265060241	0.27106227106227104	50.526911934581186	25.25372732350428	3.8631854065756763
486	72.0	0.8372093023255814	0.3444976076555024	46.04163056034261	23.21448724224835	4.061022416478758
487	70.0	0.9459459459459459	0.3333333333333333	40.526911934581186	20.58184313699039	4.336364792649937
488	45.0	0.8653846153846154	0.4945054945054945	30.727922061357855	15.029222087649869	4.10660587774856
489	55.0	0.8461538461538461	0.55	40.44974746830583	22.590025671905593	3.1514125879787733
490	56.0	0.9824561403508771	0.9333333333333333	38.41421356237309	21.848783954616245	3.171625944697019
491	59.0	0.855072463768116	0.6210526315789474	39.89949493661166	20.49410036864545	3.7674283361151493
492	36.0	0.8780487804878049	0.5	27.31370849898476	13.646906981565705	3.474272846481959
493	56.0	0.9180327868852459	0.4444444444444444	33.79898987322333	16.460302657171837	4.401677289955951
494	73.0	0.8202247191011236	0.3476190476190476	49.21320343559642	24.828810293801652	3.8648670865501162
495	83.0	0.8736842105263158	0.3192307692307692	49.698484809834994	25.228590199016743	4.322550585792814
496	78.0	0.8666666666666667	0.325	45.11269837220809	22.943899631694546	4.644023072250191
497	54.0	0.8307692307692308	0.3375	38.62741699796952	19.57376791155992	3.5764217013780892
498	47.0	0.8703703703703703	0.5164835164835165	31.31370849898476	15.319001570302474	4.035715026876956
499	75.0	0.8823529411764706	0.32051282051282054	44.2842712474619	22.631184726548952	4.2959166769200445
500	59.0	0.8805970149253731	0.43703703703703706	36.384776310850235	17.661021275285997	4.353638784099569
501	85.0	0.794392523364486	0.3695652173913043	53.21320343559643	27.0321930727665	4.2829893630836136
502	43.0	0.9148936170212766	0.7166666666666667	29.863961030678926	15.277419199002521	3.7507709955997273
503	66.0	0.9565217391304348	0.868421052631579	39.65685424949238	20.281707013083224	4.113899565440615
504	165.0	0.6273764258555133	0.2131782945736434	99.84062043356595	52.62848975145797	6.413748604667844
505	37.0	0.9736842105263158	0.925	22.82842712474619	10.972911387748805	4.245037515399107
506	67.0	0.9305555555555556	0.319047619047619	41.11269837220809	21.292295558309185	4.080572304208376
507	79.0	0.7314814814814815	0.5064102564102564	55.72792206135785	28.79265711053246	4.499644044958216
508	81.0	0.9204545454545454	0.3176470588235294	45.35533905932738	23.3229509013774	4.490403419921541
509	68.0	0.8831168831168831	0.7157894736842105	40.48528137423857	20.744720089160943	4.346877355944359
510	57.0	0.8028169014084507	0.475	40.86396103067893	22.298920350330107	3.332282072459387
511	75.0	0.9259259259259259	0.38461538461538464	40.8700576850888	20.09148772945071	4.976177553057535
512	45.0	0.9	0.5113636363636364	28.14213562373095	13.637775629374188	4.2618276183205195
513	95.0	0.8050847457627118	0.2753623188405797	57.35533905932737	29.799775446751383	4.338984964874786
514	37.0	0.8222222222222222	0.49333333333333335	29.863961030678926	16.211219126086487	3.0035086150079375
515	74.0	0.7789473684210526	0.4228571428571429	52.55634918610404	28.042901957303265	3.630127626467527
516	45.0	0.9375	0.4945054945054945	29.556349186104043	14.142739163784404	4.088250621315888
517	45.0	0.8181818181818182	0.5	32.89949493661167	17.135283895585008	3.6509185572308116
518	59.0	0.8939393939393939	0.35119047619047616	36.87005768508881	17.89404031060939	4.475197750309123
519	33.0	0.9428571428571428	0.55	23.899494936611667	11.819829030730515	3.5898026417359223
520	51.0	0.8947368421052632	0.35664335664335667	34.04163056034261	17.420003587258936	3.8466159989148423
521	49.0	0.8596491228070176	0.4083333333333333	34.97056274847714	17.506057250480982	3.6429938156754718
522	81.0	0.8526315789473684	0.47368421052631576	44.97056274847714	22.109353764527118	4.848015632126409
523	57.0	0.95	0.475	34.384776310850235	16.371823125913792	4.511914771842561
524	61.0	0.8133333333333334	0.39869281045751637	39.798989873223334	19.95593453189164	4.163013934783744
525	44.0	0.8461538461538461	0.5866666666666667	32.071067811865476	16.368642523784345	3.5746728144281636
526	71.0	0.922077922077922	0.8068181818181818	46.242640687119284	24.920012713601007	3.753132484975559
527	46.0	0.9019607843137255	0.4423076923076923	30.97056274847714	15.179322171132593	4.2440097642028
528	48.0	0.9230769230769231	0.46153846153846156	30.97056274847714	15.236944700274977	3.979386410084134
529	50.0	0.8620689655172413	0.625	33.86396103067893	17.899297567777914	3.635264306778751
530	70.0	0.8641975308641975	0.2777777777777778	45.35533905932738	23.34504826985682	3.951303950686158
531	59.0	0.7763157894736842	0.28921568627450983	43.07716446627535	21.88366708397826	3.9359605504362083
532	62.0	0.8378378378378378	0.4305555555555556	38.38477631085023	18.582732987206704	4.5204398057395
533	95.0	0.7851239669421488	0.36538461538461536	59.79898987322333	30.457743762800327	4.3930535703359626
534	47.0	0.8703703703703703	0.44761904761904764	32.14213562373095	16.156099402914165	3.787940326904181
535	54.0	0.8571428571428571	0.6352941176470588	35.48528137423857	18.04932909605797	3.939117126511855
536	44.0	0.8627450980392157	0.5641025641025641	29.899494936611667	14.72884699081933	3.905271945160863
537	64.0	0.8311688311688312	0.4444444444444444	40.97056274847714	20.282021900711488	4.247579471776796
538	53.0	0.8412698412698413	0.6235294117647059	37.071067811865476	19.60837629880285	3.682099773149475
539	53.0	0.9298245614035088	0.828125	34.48528137423857	17.09705092166508	4.027300791942864
540	55.0	0.8333333333333334	0.5092592592592593	38.89949493661166	20.158019384387817	3.5593722103347085
541	34.0	0.9444444444444444	0.68	23.071067811865476	11.046425651222194	3.8819976735640473
542	43.0	0.9148936170212766	0.5119047619047619	27.556349186104043	13.228312969032409	4.219933885332093
543	58.0	0.8169014084507042	0.5087719298245614	41.48528137423857	22.198213043949647	3.574962971497175
544	57.0	0.890625	0.5588235294117647	36.10660171779821	18.19315596880544	4.033809392551051
545	35.0	0.9722222222222222	0.8333333333333334	25.035533905932738	13.954146027449344	3.091821415448805
546	48.0	0.8275862068965517	0.5647058823529412	35.485281374238575	18.844032426528088	3.28395894499345
547	38.0	0.8837209302325582	0.4222222222222222	26.970562748477143	13.24757498866965	3.757590378344916
548	62.0	0.8985507246376812	0.775	41.89949493661167	21.74683406635612	3.840643992842739
549	107.0	0.8294573643410853	0.23464912280701755	63.25483399593904	33.27352563483825	4.386286673415498
550	39.0	0.8125	0.609375	32.44974746830583	18.131791755636872	3.0957959954226153
551	56.0	0.875	0.8235294117647058	37.071067811865476	19.159779015068814	4.065134324142391
552	63.0	0.8289473684210527	0.33157894736842103	45.21320343559642	23.044959102805908	3.6159348260935684
553	44.0	0.9361702127659575	0.3492063492063492	31.213203435596423	16.045376411204455	3.50448755352995
554	83.0	0.7980769230769231	0.49404761904761907	52.14213562373095	27.5484402010739	4.103180673413681
555	64.0	0.8767123287671232	0.7272727272727273	45.65685424949238	24.723706675645424	3.442049275743435
556	32.0	0.9411764705882353	0.64	21.899494936611667	10.4230195524784	3.87718176110599
557	70.0	0.8433734939759037	0.3888888888888889	44.59188309203678	22.598155070864166	4.088525462119623
558	54.0	0.8571428571428571	0.48214285714285715	36.72792206135785	18.402358291626186	3.7985069596887024
559	73.0	0.8202247191011236	0.43452380952380953	51.556349186104036	26.851712571851987	3.5843821012003736
560	59.0	0.9076923076923077	0.7375	35.071067811865476	17.775804802021543	4.297881275968193
561	115.0	0.8646616541353384	0.22727272727272727	64.91168824543142	33.55720940543215	4.646999493477184
562	59.0	0.8805970149253731	0.5267857142857143	36.72792206135785	18.199418088209207	4.214968059268375
563	73.0	0.7684210526315789	0.26838235294117646	47.941125496954285	24.37092521380198	4.6132281124125525
564	62.0	0.8732394366197183	0.40522875816993464	39.21320343559643	19.385901642494698	4.204394364426486
565	40.0	0.8695652173913043	0.5555555555555556	28.485281374238568	14.1958956927933	3.671041470663698
566	63.0	0.8513513513513513	0.5526315789473685	41.31370849898476	20.660371325821934	3.936655333888072
567	54.0	0.9818181818181818	0.4090909090909091	32.42031021678297	16.041382646054874	4.316265406025222
568	35.0	0.9210526315789473	0.5303030303030303	25.899494936611667	12.943333426091359	3.484296758695901
569	65.0	0.8666666666666667	0.2631578947368421	45.112698372208094	23.91289735121619	3.549026456777659
570	39.0	0.8666666666666667	0.3939393939393939	28.97056274847714	14.360351521273145	3.6323336722696844
571	98.0	0.8990825688073395	0.7538461538461538	54.485281374238575	28.64810519275964	4.518731035630081
572	64.0	0.8421052631578947	0.4444444444444444	41.55634918610404	20.721703603834992	4.239147880743462
573	63.0	0.7682926829268293	0.45	40.520815280171306	22.18277062501021	4.109152082220617
574	35.0	0.9722222222222222	0.43209876543209874	24.384776310850235	12.182006158645278	3.6464620023252654
575	46.0	0.92	0.46464646464646464	28.970562748477143	14.097127023480793	4.161295267568185
576	55.0	0.8461538461538461	0.35947712418300654	36.970562748477136	19.95139126688914	3.6884680333243014
577	40.0	0.8695652173913043	0.38095238095238093	27.692388155425117	16.21119004979293	3.290488895209145
578	51.0	0.8947368421052632	0.425	31.213203435596427	15.231047901779208	4.324384455731662
579	45.0	0.8035714285714286	0.3333333333333333	35.970562748477136	19.050472101056183	3.214628083392282
580	46.0	0.8846153846153846	0.30666666666666664	35.45584412271571	18.11026406061337	3.337844963564285
581	47.0	0.9215686274509803	0.7833333333333333	31.65685424949238	16.10359830561431	3.7396687104755144
582	70.0	0.8333333333333334	0.3167420814479638	44.2842712474619	22.389900424500823	4.340802122024291
583	44.0	0.9166666666666666	0.676923076923077	29.071067811865476	14.348309594912612	3.8966476628260964
584	42.0	0.8936170212765957	0.75	29.82842712474619	15.656510587176761	3.4808485487176166
585	57.0	0.7037037037037037	0.3958333333333333	39.384776310850235	21.569345199491444	4.595222691037517
586	40.0	0.851063829787234	0.47619047619047616	30.31370849898476	15.467458932925572	3.3507781422023326
587	68.0	0.7640449438202247	0.40476190476190477	47.9350288425444	26.730164505889384	3.526964978374409
588	36.0	0.972972972972973	0.5625	22.727922061357855	10.913387906420843	4.1880711207701875
589	78.0	0.7572815533980582	0.3391304347826087	52.627416997969526	26.92297255059363	4.353582494041101
590	42.0	0.9545454545454546	0.38181818181818183	29.006096654409877	14.590595940265471	3.646978358997026
591	40.0	0.851063829787234	0.5882352941176471	30.86396103067893	17.156997597020293	3.050808656051677
592	32.0	0.8	0.45714285714285713	25.520815280171306	12.576210475585516	3.561275062919622
593	44.0	0.8979591836734694	0.4074074074074074	30.384776310850235	14.844465472006533	4.049959929297845
594	62.0	0.8378378378378378	0.4217687074829932	44.55634918610404	22.8578421936164	3.5206847213712673
595	52.0	0.9454545454545454	0.3939393939393939	32.62741699796952	16.46414481712025	4.053267430235854
596	65.0	0.8904109589041096	0.3869047619047619	38.04163056034262	19.283635102268146	4.403373850383394
597	37.0	1.0	0.9487179487179487	26.82842712474619	14.316877207442026	3.214285134555351
598	37.0	0.8604651162790697	0.6166666666666667	27.071067811865476	13.605485625291289	3.5488299568850534
599	55.0	0.8870967741935484	0.3819444444444444	37.79898987322333	18.958861683868353	3.7885748229563285
600	39.0	0.8666666666666667	0.42857142857142855	30.14213562373095	15.248222683163814	3.3661972949967085
601	78.0	0.8478260869565217	0.2727272727272727	51.2842712474619	27.949198595638542	3.9088173095771355
602	32.0	0.9142857142857143	0.5818181818181818	23.31370849898476	11.42142346466888	3.612628688463722
603	76.0	0.8636363636363636	0.30158730158730157	46.526911934581186	23.838927348776064	4.235681754273872
604	38.0	0.9047619047619048	0.4523809523809524	27.556349186104043	13.523016226801124	3.6914288680837717
605	102.0	0.7445255474452555	0.2897727272727273	69.87005768508881	36.5413597038548	3.9656449312701816
606	61.0	0.8970588235294118	0.38125	39.79898987322332	19.70297228260789	4.140807029377512
607	74.0	0.9024390243902439	0.29959514170040485	45.11269837220809	22.74843254546683	4.266382946311684
608	34.0	0.918918918918919	0.5396825396825397	23.31370849898476	11.156927745672933	3.922315001798713
609	103.0	0.6477987421383647	0.31212121212121213	69.62741699796952	38.18924752873284	4.873329845206487
610	53.0	0.8833333333333333	0.5196078431372549	36.10660171779821	18.753835584942593	3.641111780317152
611	109.0	0.7730496453900709	0.2632850241545894	60.012193308819754	29.358446140330845	5.4908388518286655
612	44.0	0.9166666666666666	0.7857142857142857	30.242640687119284	15.535136109323373	3.6384142784310916
613	41.0	0.8723404255319149	0.5857142857142857	30.48528137423857	15.27211174340052	3.46237836352211
614	83.0	0.8137254901960784	0.32936507936507936	50.284271247461895	24.943211428990043	4.81242896968187
615	56.0	0.8615384615384616	0.47058823529411764	38.14213562373095	19.319898627643965	3.7466565608429816
616	53.0	0.8548387096774194	0.6235294117647059	35.89949493661167	18.72189475646182	3.843653938102646
617	38.0	0.8444444444444444	0.4175824175824176	29.763455967290593	14.553679629951937	3.480351548601414
618	51.0	0.9622641509433962	0.4636363636363636	29.79898987322333	14.764757109995104	4.361018182246702
619	66.0	0.7951807228915663	0.375	47.14213562373095	26.189705858107967	3.429219418021133
620	68.0	0.8607594936708861	0.5112781954887218	42.142135623730944	20.452759784187595	4.713910201759191
621	54.0	0.8307692307692308	0.3176470588235294	38.62741699796952	19.303476911776855	3.732654071055342
622	79.0	0.8404255319148937	0.32916666666666666	47.66295090390226	24.48649533891909	4.2486500055336665
623	32.0	0.9142857142857143	0.7111111111111111	20.656854249492376	9.193446673829786	4.590674052407557
624	50.0	0.9259259259259259	0.4807692307692308	30.97056274847714	15.132329503317072	4.216325865376119
625	59.0	0.8428571428571429	0.30256410256410254	39.2842712474619	19.052557069483914	4.159877319378236
626	50.0	0.8620689655172413	0.7352941176470589	35.44974746830583	19.119374909908228	3.7204170538222887
627	64.0	0.8888888888888888	0.47058823529411764	39.556349186104036	19.672271225259195	4.196095040610865
628	63.0	0.7590361445783133	0.4090909090909091	43.31370849898476	24.216529257979293	3.5226113992779498
629	59.0	0.8309859154929577	0.46825396825396826	40.72792206135785	20.899588826682525	3.738209176409501
630	72.0	0.8888888888888888	0.782608695652174	47.27817459305202	25.05360295731727	3.850886201397732
631	83.0	0.8058252427184466	0.282312925170068	52.52691193458118	26.561728993385632	4.22538202010217
632	43.0	0.8958333333333334	0.27564102564102566	32.248737341529164	17.38072807000821	3.1706579187047956
633	55.0	0.8461538461538461	0.4296875	37.55634918610404	18.57340129486443	3.8940519222252585
634	58.0	0.8787878787878788	0.5178571428571429	34.935028842544405	16.943155076334357	4.404854389742999
635	38.0	1.0	0.4691358024691358	24.97056274847714	11.851715270390793	4.2265488232930535
636	35.0	0.813953488372093	0.4666666666666667	29.65685424949238	16.703320840804302	2.824942013378091
637	55.0	0.7857142857142857	0.4824561403508772	38.31370849898476	21.982583502870725	3.503444264273314
638	72.0	0.7272727272727273	0.23376623376623376	51.11269837220809	28.83089254076721	3.679943067731624
639	67.0	0.8701298701298701	0.37222222222222223	42.62741699796952	21.050950188602698	4.2437773099248375
640	48.0	0.8571428571428571	0.36923076923076925	31.384776310850235	16.63226349983437	3.884589179604399
641	55.0	0.7333333333333333	0.40441176470588236	38.38477631085023	18.93785849619585	4.76469400554667
642	110.0	0.7586206896551724	0.34375	70.62741699796952	36.40822310248162	4.251160418061038
643	45.0	0.8823529411764706	0.4326923076923077	30.97056274847714	15.312137296345458	3.8438255199401175
644	51.0	0.864406779661017	0.53125	33.520815280171306	17.134285049417716	3.9840480396993727
645	67.0	0.8072289156626506	0.5826086956521739	46.071067811865476	26.9642624444111	3.4228363341045163
646	64.0	0.927536231884058	0.38095238095238093	36.87005768508881	18.45572277217175	4.51079089038066
647	88.0	0.9072164948453608	0.3697478991596639	44.526911934581186	21.736375195655338	5.235471195886335
648	39.0	1.0	0.9285714285714286	28.242640687119284	15.08597421139708	3.1960645346884413
649	61.0	0.8026315789473685	0.2904761904761905	41.662950903902264	21.443272602546497	3.8674743866043517
650	39.0	0.975	0.8125	25.035533905932738	12.957869189280641	3.9409184759115132
651	69.0	0.8214285714285714	0.2793522267206478	47.11269837220809	24.62381107983483	3.7722665199179626
652	78.0	0.8478260869565217	0.4642857142857143	46.97056274847714	23.61671220530567	4.4188665143742965
653	44.0	0.8979591836734694	0.4444444444444444	28.97056274847714	14.66649243923686	3.9440026058056112
654	108.0	0.7883211678832117	0.24	63.25483399593904	32.30252028856304	4.929391208315056
655	55.0	0.9322033898305084	0.38461538461538464	34.04163056034262	17.469377085275998	4.083148775376108
656	76.0	0.8444444444444444	0.36363636363636365	46.04163056034262	22.90593982282396	4.387014779152524
657	67.0	0.9178082191780822	0.37222222222222223	38.2842712474619	19.323584032735504	4.5669534748663505
658	53.0	0.7571428571428571	0.53	38.86396103067893	21.80278012399643	3.4867561988052054
659	93.0	0.7948717948717948	0.31313131313131315	59.8700576850888	29.723157004399546	4.294915307919008
660	45.0	0.8333333333333334	0.38461538461538464	32.00609665440988	15.268341917549671	3.9307218923460514
661	43.0	0.8431372549019608	0.5733333333333334	31.86396103067893	17.027796911147895	3.31915876146352
662	58.0	0.8529411764705882	0.4264705882352941	39.55634918610404	19.768782548298546	3.7863880908454095
663	41.0	0.8367346938775511	0.5256410256410257	29.899494936611664	15.031661696688138	3.5939515167638723
664	74.0	0.8705882352941177	0.6727272727272727	47.071067811865476	24.94791814062887	3.908400594076385
665	63.0	0.9402985074626866	0.8289473684210527	39.89949493661167	19.846397604135735	4.037250117086879
666	103.0	0.8306451612903226	0.21325051759834368	62.49747468305833	32.796314097605844	4.416125912550795
667	51.0	0.9444444444444444	0.4214876033057851	31.213203435596427	15.844429796783562	4.15859515892603
668	59.0	0.8428571428571429	0.5462962962962963	38.89949493661167	19.90202489179379	3.8837103185514006
669	62.0	0.8857142857142857	0.3522727272727273	38.8700576850888	19.223535694006557	4.166651220483898
670	36.0	0.9473684210526315	0.45	24.76345596729059	12.350700979177091	3.682248057240682
671	42.0	0.875	0.5	28.14213562373095	13.76132272075929	3.9480942519498794
672	62.0	0.9393939393939394	0.43356643356643354	34.04163056034262	17.000974354094716	4.757070759205084
673	72.0	0.8780487804878049	0.6923076923076923	51.86396103067892	28.09983419692115	3.401333737221408
674	36.0	0.972972972972973	0.8571428571428571	26.242640687119287	14.312510785450042	3.1315101794550344
675	50.0	0.8928571428571429	0.5555555555555556	33.31370849898476	16.381652851411655	3.933020449455671
676	65.0	0.8333333333333334	0.4276315789473684	43.55634918610404	22.355997990901628	3.8725408668874786
677	54.0	0.9818181818181818	0.45	31.213203435596427	15.479150171464058	4.453173275196157
678	51.0	0.864406779661017	0.53125	34.14213562373095	16.93454378895538	3.915702010952359
679	77.0	0.8191489361702128	0.22916666666666666	54.526911934581186	28.09941510036005	3.627568265418584
680	32.0	0.8888888888888888	0.5818181818181818	22.899494936611667	10.972259354163926	3.7893963457208084
681	79.0	0.9186046511627907	0.3574660633484163	44.2842712474619	22.285511616787446	4.565895271888754
682	62.0	0.9841269841269841	0.9117647058823529	36.242640687119284	18.3604477631912	4.26747415535898
683	52.0	0.8524590163934426	0.7647058823529411	36.071067811865476	18.954574972284455	3.8371978864853555
684	102.0	0.7786259541984732	0.68	63.89949493661166	34.33298358992713	4.269355795161834
685	81.0	0.8526315789473684	0.4602272727272727	49.55634918610405	25.212893653241593	4.268497196211679
686	59.0	0.855072463768116	0.4609375	37.556349186104036	18.256860075984285	4.1834428447761605
687	53.0	0.9137931034482759	0.452991452991453	32.384776310850235	15.98629713697218	4.25659689507732
688	77.0	0.8953488372093024	0.4375	41.21320343559643	19.943743353073156	5.04075249693223
689	38.0	0.8085106382978723	0.5846153846153846	26.65685424949238	15.088287841800398	3.4625134463073426
690	90.0	0.6474820143884892	0.3333333333333333	59.04163056034262	32.27684735025535	5.325242862824842
691	57.0	0.7808219178082192	0.4222222222222222	37.935028842544405	18.294677011985282	4.572701007557229
692	68.0	0.8192771084337349	0.5112781954887218	42.72792206135785	21.596086253157495	4.358112159085012
693	66.0	0.868421052631579	0.375	39.04163056034261	18.650772712844674	4.632887336665015
694	46.0	0.92	0.5111111111111111	26.970562748477143	13.040855081267978	4.6185694555272985
695	76.0	0.8260869565217391	0.3671497584541063	49.59188309203678	25.528162532649525	3.9318865842062474
696	47.0	0.8867924528301887	0.44761904761904764	32.935028842544405	17.01355441132353	3.5155076830229937
697	57.0	0.8769230769230769	0.59375	35.31370849898476	17.554048202567476	4.210166930554158
698	39.0	0.8297872340425532	0.5416666666666666	28.48528137423857	14.39452622709972	3.6389640204023332
699	100.0	0.7692307692307693	0.4166666666666667	65.55634918610404	33.866630867651814	4.2580880303504225
700	78.0	0.8297872340425532	0.37142857142857144	49.42031021678297	23.973956230932053	4.323868576678352
701	69.0	0.7263157894736842	0.4423076923076923	51.69238815542512	30.129950629310326	3.3984164070243534
702	93.0	0.7380952380952381	0.2672413793103448	67.04163056034261	34.442057100097315	3.6986423649763904
703	70.0	0.875	0.29914529914529914	45.698484809834994	23.277507874425616	3.890238255771187
704	51.0	0.75	0.5	36.55634918610404	19.7566253843232	3.9698321552982847
705	62.0	0.8611111111111112	0.40789473684210525	42.38477631085023	21.161271574875656	3.808742135653136
706	61.0	0.8714285714285714	0.48412698412698413	38.9350288425444	19.61607013888855	4.0582839579707715
707	37.0	0.8809523809523809	0.5138888888888888	26.692388155425114	13.85216311739825	3.4426282779093182
708	65.0	0.8904109589041096	0.7386363636363636	45.07106781186547	24.406834869733686	3.5573605395595775
709	64.0	0.8421052631578947	0.41830065359477125	39.79898987322333	19.78635047459529	4.2720410691474715
710	62.0	0.8857142857142857	0.6888888888888889	39.071067811865476	20.211464239252944	4.008879515566904
711	55.0	0.873015873015873	0.7236842105263158	38.44974746830583	20.91449377484526	3.380862483700648
712	59.0	0.7662337662337663	0.38311688311688313	37.79898987322333	17.917042260273103	4.982012341810525
713	86.0	0.8775510204081632	0.688	52.48528137423857	27.637922665204187	4.104933231022666
714	89.0	0.8018018018018018	0.22305764411027568	57.254833995939045	29.899020713868534	4.122640898375784
715	52.0	0.9285714285714286	0.5416666666666666	30.14213562373095	13.980697148745046	4.753869879656498
716	47.0	0.9038461538461539	0.5222222222222223	32.10660171779821	16.464991460685216	3.7464369760839835
717	36.0	1.0	0.5	23.556349186104043	11.921052746892427	3.8296578415814544
718	94.0	0.9306930693069307	0.29102167182662536	51.59797974644666	26.188594615344183	4.672426857008904
719	41.0	0.7592592592592593	0.37962962962962965	30.485281374238575	18.694578594965794	3.0447681963682043
720	83.0	0.8137254901960784	0.3458333333333333	54.62741699796952	27.682159546774773	3.9802425582194383
721	52.0	0.8813559322033898	0.65	33.89949493661167	17.276172331439323	3.9202281950209965
722	45.0	0.7894736842105263	0.5294117647058824	33.89949493661167	17.448513658695433	3.5354624250738356
723	40.0	0.9090909090909091	0.5128205128205128	28.106601717798213	14.527921960312824	3.5227096836186274
724	33.0	0.8918918918918919	0.5	24.692388155425117	12.77381047974899	3.4331628225463215
725	68.0	0.85	0.4473684210526316	43.55634918610404	21.295484103646576	4.246382996862366
726	40.0	0.8695652173913043	0.6153846153846154	28.48528137423857	14.419616130545688	3.636574026155191
727	33.0	0.825	0.55	25.899494936611667	12.910498992967046	3.422553640219807
728	94.0	0.8703703703703703	0.3443223443223443	52.2842712474619	26.144739747674983	4.742522026266327
729	41.0	0.82	0.3942307692307692	29.727922061357855	15.764368279842738	3.7103460421314054
730	76.0	0.7307692307692307	0.35185185185185186	49.970562748477136	27.523764894078248	4.2860639163270715
731	34.0	0.9714285714285714	0.9444444444444444	24.207106781186546	13.29972182998719	3.1856774967774584
732	48.0	0.9056603773584906	0.43636363636363634	30.384776310850235	14.985343395807796	4.316703343312357
733	43.0	0.9148936170212766	0.48863636363636365	27.556349186104043	13.509668692439181	4.04897592806709
734	62.0	0.8732394366197183	0.36904761904761907	38.04163056034261	19.034665709494437	4.319199782325271
735	55.0	0.9482758620689655	0.7638888888888888	35.65685424949238	19.15398693731433	3.763349695964697
736	50.0	0.8771929824561403	0.5102040816326531	32.72792206135785	16.2221775221899	4.071677349515397
737	78.0	0.8764044943820225	0.2867647058823529	46.76955262170048	24.24496152924349	4.269718099359872
738	52.0	0.8813559322033898	0.4	32.62741699796952	16.417626550097353	4.187894642712676
739	72.0	0.8089887640449438	0.6	43.89949493661166	21.80826702481415	4.993030499800191
740	39.0	0.9069767441860465	0.8125	26.82842712474619	13.823732654515963	3.746013964826365
741	52.0	0.8524590163934426	0.611764705882353	37.071067811865476	19.203908206149404	3.508632401059406
742	112.0	0.8057553956834532	0.2440087145969499	67.01219330881976	34.78453444269685	4.5858244682735325
743	39.0	0.8863636363636364	0.43333333333333335	26.384776310850235	13.187192218526533	3.8518760234269704
744	62.0	0.8611111111111112	0.62	42.48528137423857	22.06793764905182	3.7667266817049923
745	54.0	0.9152542372881356	0.46153846153846156	32.970562748477136	15.922534166625201	4.383963209453729
746	46.0	0.8214285714285714	0.46938775510204084	32.31370849898476	15.886154367699401	3.8202333150514045
747	95.0	0.8407079646017699	0.26988636363636365	56.76955262170047	28.72049339847686	4.402286764187578
748	32.0	0.8205128205128205	0.5818181818181818	24.65685424949238	12.855650369953786	3.3421181256064396
749	75.0	0.7894736842105263	0.6521739130434783	49.89949493661166	25.909078411800778	3.9850401177463413
750	97.0	0.9065420560747663	0.3368055555555556	48.76955262170047	24.192283371610014	5.3278406205485505
751	80.0	0.8163265306122449	0.6666666666666666	48.89949493661167	27.423761197300585	4.223425362597379
752	79.0	0.8876404494382022	0.3872549019607843	43.4558441227157	20.607916121052217	4.966114677525022
753	61.0	0.7625	0.32105263157894737	43.00609665440987	23.225788549628863	3.8544459050942645
754	36.0	0.8571428571428571	0.5142857142857142	23.31370849898476	11.126471967698775	4.5789795425158655
755	64.0	0.9014084507042254	0.3764705882352941	40.62741699796952	20.254463681341413	4.1653872546525275
756	40.0	0.851063829787234	0.6666666666666666	27.656854249492383	13.75813391563982	3.9273083860732543
757	53.0	0.8833333333333333	0.3706293706293706	34.04163056034262	17.2197807267334	4.10475751338502
758	47.0	0.8867924528301887	0.41964285714285715	32.384776310850235	15.95415793116923	3.798682311772172
759	33.0	0.9705882352941176	0.4583333333333333	22.97056274847714	11.385210038610111	3.6636031151536232
760	36.0	0.972972972972973	0.9230769230769231	25.621320343559645	14.12633557375335	3.1469720972972435
761	67.0	0.9178082191780822	0.32211538461538464	41.698484809834994	21.59441756964272	4.035225597419492
762	43.0	0.9148936170212766	0.8269230769230769	28.82842712474619	14.498049454934959	3.787224342686645
763	90.0	0.7377049180327869	0.38961038961038963	65.10660171779821	36.921893805064194	3.485905280603569
764	36.0	0.8780487804878049	0.45	26.14213562373095	13.322029481520598	3.540603927652505
765	69.0	0.8734177215189873	0.3484848484848485	43.45584412271571	21.82814884597493	4.151698670171359
766	80.0	0.8695652173913043	0.39215686274509803	43.45584412271571	21.554923652585938	4.965406965314258
767	37.0	0.925	0.8222222222222222	29.621320343559645	16.654951951146874	2.839846890687814
768	38.0	0.8636363636363636	0.38	27.79898987322333	14.29032883775782	3.56301683498198
769	44.0	0.9361702127659575	0.44	28.38477631085024	14.132421760919415	4.021875385659329
770	49.0	0.875	0.7205882352941176	34.44974746830583	18.57196656536469	3.483286745259904
771	44.0	0.9361702127659575	0.7333333333333333	30.44974746830583	15.836501800436281	3.5858197510139767
772	71.0	0.8554216867469879	0.71	49.242640687119284	27.200641701903976	3.4403865224138492
773	71.0	0.9466666666666667	0.3480392156862745	41.69848480983499	20.55075062911499	4.409003598758733
774	60.0	0.8571428571428571	0.4411764705882353	38.97056274847714	19.312001571818683	4.071300060049811
775	56.0	0.8888888888888888	0.6222222222222222	33.89949493661167	16.563998941329487	4.414292682634687
776	57.0	0.8507462686567164	0.5089285714285714	36.72792206135785	18.36943717789446	4.068576287720497
777	41.0	0.8541666666666666	0.5256410256410257	27.31370849898476	13.893404202694263	4.032154398757269
778	44.0	0.88	0.7333333333333333	31.65685424949238	16.70536902308044	3.457663834315629
779	48.0	0.8275862068965517	0.6	32.89949493661167	18.123733897807842	3.585618285643334
780	38.0	0.926829268292683	0.4318181818181818	26.97056274847714	13.537288802122761	3.6050880063253734
781	48.0	0.8	0.6	34.72792206135786	17.241625008226166	3.9401748929230402
782	49.0	0.875	0.5104166666666666	34.10660171779821	17.746514004426885	3.56903936983869
783	64.0	0.810126582278481	0.35555555555555557	45.21320343559643	23.257951196370712	3.6823760871532527
784	61.0	0.8970588235294118	0.38125	38.04163056034261	18.933031547490206	4.238379227998256
785	77.0	0.9058823529411765	0.77	43.31370849898476	21.85848802653993	4.641623586504186
786	94.0	0.7833333333333333	0.25133689839572193	57.59797974644666	28.710642290193793	4.513404089801397
787	40.0	0.975609756097561	0.9523809523809523	28.82842712474619	15.82003560337514	3.2072532653257873
788	40.0	0.9090909090909091	0.8333333333333334	29.035533905932738	17.286800117783336	3.001090083254078
789	33.0	0.8918918918918919	0.5	24.106601717798213	12.619677554006715	3.3473439923263544
790	75.0	0.8620689655172413	0.3968253968253968	46.59188309203678	23.4807229181149	4.399273439815849
791	38.0	0.76	0.5428571428571428	29.106601717798213	16.12132430047036	3.330854627532744
792	38.0	0.8636363636363636	0.6785714285714286	27.242640687119284	14.481994992905504	3.4801086485216692
793	55.0	0.9016393442622951	0.5092592592592593	32.14213562373095	14.907795484988599	4.797962452448845
794	59.0	0.8309859154929577	0.6704545454545454	42.03553390593274	25.20783216516993	3.1474102846427514
795	71.0	0.8554216867469879	0.48299319727891155	46.14213562373095	23.21241614966073	4.037987042023043
796	52.0	0.8387096774193549	0.3333333333333333	36.04163056034261	17.8390813889821	4.393144611320091
797	39.0	0.9069767441860465	0.3939393939393939	27.384776310850235	13.595960588573451	3.7145811875820205
798	71.0	0.8554216867469879	0.3480392156862745	42.2842712474619	21.22268457718479	4.548789940906432
799	45.0	0.9375	0.4945054945054945	30.14213562373095	14.889142962774567	3.834391429748619
800	63.0	0.875	0.3888888888888889	42.38477631085023	21.573431750716257	3.8945527809237364
801	35.0	1.0	0.9722222222222222	25.414213562373092	13.488129069221914	3.234534115866557
802	35.0	0.8974358974358975	0.7291666666666666	25.035533905932738	13.370975272330341	3.4093329082058608
803	44.0	0.8627450980392157	0.6285714285714286	28.692388155425117	14.561580464336014	3.8976633178540983
804	74.0	0.8131868131868132	0.45962732919254656	49.142135623730944	25.332230097424524	3.910871881755673
805	53.0	0.9137931034482759	0.4076923076923077	33.21320343559642	16.219032200797088	4.221732221422059
806	84.0	0.8936170212765957	0.42424242424242425	43.45584412271571	20.980820542142062	5.240060171688822
807	97.0	0.7886178861788617	0.22298850574712645	67.59797974644665	34.824786017746995	3.7964934708248967
808	70.0	0.7777777777777778	0.43478260869565216	50.14213562373095	26.117907200134688	3.6108997430751684
809	58.0	0.90625	0.7631578947368421	39.656854249492376	20.9407822318831	3.61127525370064
810	75.0	0.8426966292134831	0.5434782608695652	49.89949493661167	25.665078494735305	3.962167094065763
811	70.0	0.7777777777777778	0.4861111111111111	50.31370849898477	26.27930705582893	3.880729503815806
812	68.0	0.8831168831168831	0.37777777777777777	38.8700576850888	19.189294343327976	4.666309335302732
813	32.0	1.0	0.7272727272727273	21.65685424949238	11.0364192910731	3.70733384410273
814	39.0	1.0	0.9285714285714286	28.242640687119284	15.08597421139708	3.1960645346884413
815	52.0	0.8253968253968254	0.48148148148148145	37.72792206135786	19.256629408007186	3.5341075465193774
816	46.0	0.92	0.4791666666666667	29.556349186104043	14.270195968964627	4.292525971856897
817	73.0	0.9012345679012346	0.5703125	38.142135623730944	18.13006849784521	5.196116021160651
818	68.0	0.8947368421052632	0.3487179487179487	40.66295090390226	20.49809034573068	4.394624130003217
819	44.0	0.88	0.5238095238095238	28.727922061357855	13.997326116647987	4.073760270466218
820	58.0	0.9206349206349206	0.37662337662337664	35.45584412271571	17.798977182581716	4.197301361736659
821	66.0	0.9565217391304348	0.36666666666666664	38.077164466275356	18.955288852975073	4.429123467811255
822	60.0	0.9230769230769231	0.46153846153846156	32.62741699796952	15.005261526058666	5.238947506802106
823	61.0	0.7439024390243902	0.29901960784313725	43.04163056034262	22.435350421586527	4.489213280009027
824	84.0	0.7777777777777778	0.2828282828282828	60.8700576850888	31.713158375751203	3.646989051968637
825	77.0	0.8651685393258427	0.42777777777777776	45.79898987322333	22.30859982228611	4.520619935164575
826	69.0	0.8846153846153846	0.359375	41.45584412271571	20.891660559406095	4.277864394233378
827	48.0	0.8571428571428571	0.5714285714285714	32.48528137423857	16.159910397425662	3.938283093551269
828	36.0	0.8372093023255814	0.5454545454545454	25.899494936611664	12.60297067956527	3.740627025492547
829	34.0	0.9444444444444444	0.5666666666666667	23.313708498984763	11.382503698808874	3.73738161167791
830	53.0	0.8833333333333333	0.6625	35.071067811865476	17.67053223622564	3.941192124940242
831	34.0	0.9714285714285714	0.5396825396825397	21.14213562373095	9.721765311757279	4.50828675500211
832	33.0	0.9166666666666666	0.66	22.48528137423857	10.568403984684297	3.979784053185461
833	68.0	0.8831168831168831	0.4444444444444444	39.79898987322333	18.989135910054646	4.753172433787865
834	106.0	0.828125	0.29120879120879123	63.11269837220809	31.753789208761013	4.397502054684994
835	37.0	0.8409090909090909	0.6166666666666667	26.48528137423857	13.302207486822557	3.800464853081635
836	34.0	0.85	0.7083333333333334	25.82842712474619	12.855744072211529	3.5062598578297917
837	61.0	0.8970588235294118	0.7625	41.03553390593274	22.58108732845046	3.5682622664798433
838	60.0	0.9090909090909091	0.5357142857142857	35.55634918610404	17.003535574652563	4.483029749990791
839	52.0	0.8666666666666667	0.5416666666666666	34.10660171779821	17.140363042058027	4.026645247127513
840	55.0	0.9166666666666666	0.4583333333333333	35.55634918610404	17.67721919848164	4.038151211939089
841	53.0	1.0	0.9298245614035088	37.82842712474619	20.54023030171234	3.2002091467621985
842	77.0	0.8191489361702128	0.5833333333333334	47.72792206135785	23.67972059917383	4.456282365054797
843	67.0	0.9178082191780822	0.40606060606060607	38.04163056034262	18.479791385284674	4.714963553154191
844	64.0	0.9014084507042254	0.5714285714285714	36.72792206135785	17.99142513943479	4.614433492002449
845	65.0	0.8227848101265823	0.5158730158730159	43.31370849898476	22.163903565886333	3.9949324438551748
846	45.0	0.8823529411764706	0.6617647058823529	32.44974746830583	17.96611386378982	3.2562929830351353
847	56.0	0.8888888888888888	0.7777777777777778	37.03553390593274	19.516947056933866	3.6904457483803466
848	62.0	0.8157894736842105	0.28703703703703703	41.87005768508881	22.523832383922972	3.794756874391275
849	69.0	0.8214285714285714	0.44805194805194803	47.55634918610404	24.376118698002227	3.732631978204688
850	49.0	1.0	0.9423076923076923	28.242640687119284	14.22161400419833	4.3543299227825605
851	87.0	0.90625	0.4182692307692308	43.4558441227157	20.92734132801922	5.440960795826422
852	36.0	0.9473684210526315	0.6	23.313708498984763	11.120306205165091	4.0710389097380695
853	78.0	0.8478260869565217	0.4642857142857143	47.55634918610404	23.784557611391666	4.3002392827804234
854	36.0	0.9230769230769231	0.75	25.071067811865472	12.379714333508682	3.693766044110121
855	84.0	0.8571428571428571	0.7777777777777778	55.10660171779821	30.11644936376266	4.041667802646447
856	56.0	0.9180327868852459	0.4148148148148148	36.384776310850235	18.219033289638258	3.9403057831242396
857	64.0	0.8421052631578947	0.3742690058479532	43.21320343559642	21.2516103807375	3.904363741421921
858	49.0	0.8909090909090909	0.494949494949495	29.556349186104043	13.820761486001999	4.744567081939496
859	46.0	0.9583333333333334	0.5111111111111111	26.97056274847714	12.56323385652128	4.679797515149933
860	68.0	0.9315068493150684	0.4121212121212121	38.62741699796952	19.066544758689385	4.6040172427047645
861	50.0	0.8928571428571429	0.4166666666666667	31.79898987322333	15.16867743967872	4.3705405536365705
862	57.0	0.9047619047619048	0.475	34.970562748477136	16.786927172426807	4.3468005191607
863	38.0	0.8636363636363636	0.5277777777777778	27.31370849898476	13.49671321805386	3.6796145633124433
864	89.0	0.8640776699029126	0.3531746031746032	47.698484809834994	24.181005325165486	4.897546621121192
865	34.0	0.8947368421052632	0.5666666666666667	23.899494936611664	11.527111422766303	3.860602149915652
866	66.0	0.9041095890410958	0.4583333333333333	37.79898987322333	18.185973618166926	4.666216617035261
867	73.0	0.8295454545454546	0.2896825396825397	50.87005768508881	26.102820209991865	3.7499073381962362
868	82.0	0.7592592592592593	0.5256410256410257	55.89949493661166	29.97423514080529	4.073501359705255
869	42.0	0.7924528301886793	0.65625	32.071067811865476	18.676749312139307	3.3135311446013427
870	60.0	0.8333333333333334	0.37037037037037035	42.970562748477136	21.92264549940561	3.6052204242446653
871	56.0	0.9824561403508771	0.9333333333333333	32.82842712474619	16.47508942095828	4.321280989215479
872	73.0	0.8795180722891566	0.7604166666666666	50.242640687119284	27.57388611611856	3.4482204989238943
873	65.0	0.6914893617021277	0.25691699604743085	49.384776310850235	27.99916856158608	3.4446671040207333
874	96.0	0.42290748898678415	0.25396825396825395	72.66295090390227	22.135651646535866	17.505527176831027
875	51.0	0.8793103448275862	0.75	35.03553390593274	18.739151228893288	3.4663091702454247
876	51.0	0.8360655737704918	0.6	36.48528137423857	18.99608675717301	3.5968362184124882
877	40.0	0.9523809523809523	0.6060606060606061	25.313708498984763	12.080783020980899	4.153875491631836
878	75.0	0.78125	0.2604166666666667	46.526911934581186	25.055776601259947	4.362228408225822
879	78.0	0.8666666666666667	0.5909090909090909	47.89949493661167	24.652941054426634	4.11069934551785
880	38.0	0.926829268292683	0.6333333333333333	25.899494936611664	12.623473372974248	3.804756871267283
881	39.0	0.9069767441860465	0.75	27.65685424949238	14.237774372640033	3.540288711624795
882	47.0	0.94	0.5340909090909091	28.14213562373095	13.523972942984667	4.452183570398448
883	38.0	0.9047619047619048	0.4691358024691358	25.556349186104043	12.46786052871916	3.870277332981544
884	42.0	0.875	0.5	30.31370849898476	15.199427032314793	3.6424809295924843
885	52.0	0.8253968253968254	0.5473684210526316	38.071067811865476	20.79833371695961	3.323356618445514
886	34.0	0.918918918918919	0.7727272727272727	24.242640687119284	12.176264706310839	3.553081894727161
887	61.0	0.8840579710144928	0.3696969696969697	38.04163056034262	19.07580295939419	4.178084642474787
888	49.0	0.875	0.8166666666666667	32.48528137423857	17.029831148038525	3.9518988006427196
889	46.0	0.92	0.5111111111111111	27.556349186104043	12.919032736965905	4.637554390143956
890	74.0	0.7254901960784313	0.24749163879598662	50.8700576850888	28.15217708636274	3.7916706156720905
891	95.0	0.7851239669421488	0.2714285714285714	60.52691193458118	31.410282689870815	4.3088792639591045
892	66.0	0.8918918918918919	0.75	45.656854249492376	24.446139705767116	3.5254069373352452
893	46.0	0.8846153846153846	0.5054945054945055	30.14213562373095	14.562125747693702	4.03824747491514
894	45.0	0.8333333333333334	0.6617647058823529	32.621320343559645	19.688263907492768	3.033787937082828
895	48.0	0.8275862068965517	0.42857142857142855	35.55634918610405	17.84572561688446	3.56227447413811
896	76.0	0.9156626506024096	0.3958333333333333	40.8700576850888	19.935782312268078	4.891570758384861
897	115.0	0.6117021276595744	0.2478448275862069	71.56244584051393	35.27383479481006	7.540292551399889
898	97.0	0.8290598290598291	0.32441471571906355	56.2842712474619	28.3859385166564	4.5315581352008625
899	81.0	0.826530612244898	0.5869565217391305	49.31370849898476	25.74759760609557	4.27143809195974
900	89.0	0.8640776699029126	0.3423076923076923	50.2842712474619	25.12297089301805	4.7467435161913585
901	38.0	0.9047619047619048	0.6909090909090909	25.071067811865472	11.990242875345789	4.122938118200128
902	60.0	0.821917808219178	0.631578947368421	40.071067811865476	21.315091602855198	3.7653659945618885
903	38.0	0.9743589743589743	0.4691358024691358	24.97056274847714	11.790675776629044	4.1340982153926635
904	33.0	0.9166666666666666	0.75	23.242640687119284	11.661595143731068	3.6120194449181002
905	63.0	0.8873239436619719	0.39375	39.21320343559643	19.128734983140983	4.303348650779432
906	50.0	0.8771929824561403	0.5555555555555556	33.89949493661167	16.940918147486894	3.8216871039044054
907	51.0	0.8793103448275862	0.425	35.55634918610404	17.813767642758517	3.7630635635431298
908	85.0	0.7522123893805309	0.40865384615384615	56.142135623730944	30.910295222285935	4.041653640531347
909	79.0	0.6869565217391305	0.2453416149068323	51.45584412271571	28.12769209782922	5.084360614767176
910	46.0	0.7931034482758621	0.38333333333333336	34.72792206135786	17.81504378305132	3.4772307548565733
911	62.0	0.8266666666666667	0.3263157894736842	44.041630560342625	22.66101524436128	3.633829225184076
912	53.0	0.9298245614035088	0.5520833333333334	30.14213562373095	14.176148570238395	4.928481175987992
913	62.0	0.8051948051948052	0.34444444444444444	43.21320343559643	22.515604634692238	3.7378583968903603
914	62.0	0.7654320987654321	0.6526315789473685	41.89949493661166	21.294152999285416	4.060833606919451
915	49.0	0.9074074074074074	0.4083333333333333	31.00609665440988	14.742486338526842	4.358970167734286
916	71.0	0.8658536585365854	0.4152046783625731	44.38477631085023	22.245846969424907	4.144041045599843
917	54.0	0.8181818181818182	0.375	35.76345596729059	18.576134378630666	3.969353068573697
918	47.0	0.8703703703703703	0.6911764705882353	34.65685424949238	18.62425631373955	3.2953183358929254
919	63.0	0.84	0.525	42.31370849898475	21.58378920020427	3.80614379444902
920	47.0	0.9591836734693877	0.8392857142857143	29.65685424949238	14.642085562609783	4.028587905022717
921	37.0	0.8809523809523809	0.7115384615384616	27.071067811865472	13.842329911206203	3.4482267703010905
922	55.0	0.8088235294117647	0.46218487394957986	38.72792206135785	19.89584673888567	3.742882156880327
923	80.0	0.7843137254901961	0.43956043956043955	54.34924240491749	28.78034897957653	3.773461622143256
924	42.0	0.875	0.5384615384615384	29.31370849898476	14.470180706223458	3.7774593482159826
925	53.0	0.8153846153846154	0.3464052287581699	40.384776310850235	20.862918157302445	3.3940693624992977
926	82.0	0.7592592592592593	0.3565217391304348	52.62741699796951	26.823376310718555	4.400218912981594
927	65.0	0.8024691358024691	0.2631578947368421	46.698484809835	23.821073824074677	3.8849418565701885
928	41.0	0.8541666666666666	0.4270833333333333	29.763455967290597	14.386110869163565	3.7434000962014524
929	60.0	0.9090909090909091	0.4444444444444444	35.79898987322333	17.506624873029025	4.4828409890179195
930	91.0	0.7459016393442623	0.24728260869565216	58.76955262170047	30.28155779260451	4.631743909089413
931	59.0	0.8805970149253731	0.5784313725490197	36.31370849898476	17.70960646525363	4.306999741653457
932	61.0	0.8840579710144928	0.5446428571428571	36.14213562373095	17.615435314066637	4.523653038719838
933	63.0	0.84	0.4117647058823529	40.970562748477136	20.29499881012658	4.0873736922484945
934	41.0	0.8913043478260869	0.7321428571428571	29.65685424949238	15.46430777619861	3.431107128513178
935	48.0	0.8421052631578947	0.5	30.727922061357855	14.818821683197342	4.400886467449267
936	98.0	0.765625	0.6533333333333333	64.48528137423857	34.6799925262925	4.299336088799189
937	57.0	0.8769230769230769	0.41911764705882354	38.970562748477136	19.69386568597303	3.7335346931555815
938	41.0	0.8723404255319149	0.41	28.384776310850235	13.80199170162258	4.029778147913986
939	54.0	0.9	0.75	37.242640687119284	19.973587873238404	3.513186811362682
940	81.0	0.8709677419354839	0.29347826086956524	53.698484809834994	26.796491568308525	3.880808536707766
941	39.0	0.7090909090909091	0.3482142857142857	31.31370849898476	18.194431281470816	3.405937268048569
942	77.0	0.8279569892473119	0.3888888888888889	44.62741699796952	22.103919497380712	4.911596082723668
943	85.0	0.7798165137614679	0.23545706371191136	55.01219330881976	28.92267523187264	4.335142386098244
944	54.0	0.8181818181818182	0.453781512605042	37.55634918610404	19.353788167255722	3.8022291720949184
945	45.0	0.9782608695652174	0.8823529411764706	32.82842712474619	17.962669165241632	3.1523141279561635
946	65.0	0.8783783783783784	0.3282828282828283	44.04163056034261	22.27919173736802	3.786144957090455
947	35.0	0.8974358974358975	0.7291666666666666	25.65685424949238	13.17559734257091	3.3883898369058025
948	36.0	0.972972972972973	0.5625	22.727922061357855	10.913387906420843	4.188071120770187
949	107.0	0.535	0.3242424242424242	75.66295090390226	21.516037452171766	15.46378946574171
950	65.0	0.8904109589041096	0.34759358288770054	42.04163056034262	20.721155390852854	4.105342569302221
951	62.0	0.8266666666666667	0.3875	37.42031021678297	18.61453714812565	4.601558969570682
952	75.0	0.8928571428571429	0.5357142857142857	44.72792206135785	22.10802646037854	4.34220238850723
953	33.0	0.9166666666666666	0.75	23.65685424949238	11.851239100080818	3.6252247987378796
954	35.0	0.9210526315789473	0.6363636363636364	24.48528137423857	11.74657826676142	3.8481298190784794
955	57.0	0.8636363636363636	0.5588235294117647	36.72792206135785	18.479063584447108	4.023367998518435
956	97.0	0.7293233082706767	0.33448275862068966	63.04163056034261	33.501564984898884	4.418955918345029
957	96.0	0.8135593220338984	0.256	60.76955262170047	30.899933249463835	4.20561300338428
958	60.0	0.8695652173913043	0.4166666666666667	38.384776310850235	19.24857328917383	4.175481834893541
959	77.0	0.8369565217391305	0.6695652173913044	48.48528137423857	25.721112682683483	3.968123204269296
960	52.0	0.896551724137931	0.4	33.21320343559643	16.593712594813308	4.045328003029562
961	47.0	0.9038461538461539	0.30128205128205127	26.970562748477143	18.667757742139216	3.4162182971688586
962	46.0	0.8679245283018868	0.71875	33.82842712474619	18.20861216285481	3.3374113558733463
963	49.0	0.8032786885245902	0.5104166666666666	35.31370849898476	18.012860123774292	4.004372103372336
964	42.0	0.8571428571428571	0.7	30.44974746830583	16.16114172494792	3.483201241661414
965	35.0	0.9722222222222222	0.625	21.31370849898476	9.944904467881715	4.434937546693711
966	85.0	0.8762886597938144	0.40669856459330145	46.04163056034261	22.336975972569164	5.130746174191615
967	65.0	0.8783783783783784	0.3939393939393939	38.62741699796952	19.416643227795994	4.426854717241215
968	81.0	0.7864077669902912	0.5192307692307693	55.89949493661167	29.7875450404415	3.8424797901462053
969	90.0	0.8333333333333334	0.4166666666666667	52.59188309203678	26.687326968437862	4.406943065314534
970	113.0	0.7483443708609272	0.3424242424242424	72.62741699796952	37.75270439088099	4.216418560782601
971	71.0	0.797752808988764	0.47333333333333333	50.48528137423857	27.660407182572154	3.427960382445893
972	49.0	0.9074074074074074	0.47115384615384615	30.97056274847714	14.960117110194979	4.225423608427821
973	75.0	0.8823529411764706	0.8152173913043478	49.071067811865476	26.184662516329286	4.072201699783271
974	91.0	0.7844827586206896	0.35	58.21320343559642	29.69495023554373	4.11089537188081
975	41.0	0.8913043478260869	0.5256410256410257	28.14213562373095	13.746969967280448	3.8649104723166006
976	44.0	0.9166666666666666	0.676923076923077	28.48528137423857	13.814050550895287	4.055210802170077
977	41.0	0.8913043478260869	0.5256410256410257	29.31370849898476	14.729305121355692	3.537087117410503
978	59.0	0.8194444444444444	0.4609375	36.970562748477136	17.992888074376427	4.475316515690709
979	42.0	0.9130434782608695	0.5833333333333334	27.31370849898476	13.209985704488147	4.0112818394633845
980	49.0	0.9245283018867925	0.4188034188034188	31.79898987322333	15.81863242947045	3.93194152905657
981	107.0	0.856	0.6903225806451613	64.48528137423857	35.11945610969124	4.046760435691431
982	36.0	0.972972972972973	0.6	23.313708498984763	11.120306205165091	4.071038909738066
983	78.0	0.8210526315789474	0.3	49.112698372208094	24.94319936744572	4.440103303687153
984	87.0	0.8529411764705882	0.58	53.89949493661167	27.902090846292328	4.175620305547346
985	70.0	0.9210526315789473	0.3888888888888889	39.45584412271571	19.674223066543732	4.561154503121764
986	78.0	0.9397590361445783	0.3482142857142857	42.526911934581186	21.260568751069172	4.713353190760331
987	42.0	0.875	0.42857142857142855	31.14213562373095	15.5611827328538	3.5429563644698994
988	32.0	0.8648648648648649	0.5333333333333333	25.071067811865476	13.294532752815705	3.1007698857397425
989	48.0	0.9230769230769231	0.43636363636363634	30.384776310850235	14.908725456465332	4.307701725123444
990	72.0	0.8089887640449438	0.5217391304347826	47.72792206135785	24.668107803299353	3.889271488780846
991	47.0	0.8545454545454545	0.41964285714285715	32.3492424049175	16.85915832614804	3.678651181214302
992	47.0	0.94	0.5595238095238095	28.14213562373095	13.231620235526952	4.519942987679682
993	46.0	0.92	0.4423076923076923	30.970562748477143	14.877056372131301	4.039998378110376
994	95.0	0.8878504672897196	0.8189655172413793	60.72792206135786	32.04081866711111	4.114161755806265
995	41.0	0.9111111111111111	0.4270833333333333	28.384776310850235	13.688071696701154	3.8818267617503532
996	105.0	0.8267716535433071	0.329153605015674	64.8700576850888	33.34773777565707	4.167060632665344
997	46.0	0.8214285714285714	0.4791666666666667	34.72792206135786	17.75909113086264	3.4293206122598896
998	42.0	0.9545454545454546	0.5454545454545454	26.72792206135786	12.88139884717912	4.146051753872363
999	78.0	0.8387096774193549	0.4431818181818182	48.970562748477136	24.719934119643884	4.318568966980847
1000	46.0	0.8518518518518519	0.5111111111111111	33.31370849898476	17.140314644800707	3.5238549041833447
1001	50.0	0.8928571428571429	0.38461538461538464	32.384776310850235	16.08733495881881	4.082456848855378
1002	52.0	0.8125	0.611764705882353	36.89949493661166	19.087903406517142	3.8738834687262
1003	87.0	0.8877551020408163	0.28618421052631576	50.562445840513924	25.864465281077223	4.488145878616577
1004	42.0	0.8571428571428571	0.6461538461538462	29.65685424949238	14.953884225434315	3.639096670444733
1005	62.0	0.9253731343283582	0.37575757575757573	37.45584412271571	18.918081777855797	4.2424004104778295
1006	114.0	0.6826347305389222	0.2111111111111111	73.2193000900063	38.40912285980961	5.159622709239601
1007	73.0	0.7684210526315789	0.5615384615384615	52.31370849898476	29.82916552884067	3.5746624570558403
1008	35.0	0.9210526315789473	0.5833333333333334	24.692388155425117	12.65633663991509	3.541013345103925
1009	60.0	0.9375	0.46153846153846156	33.21320343559643	16.118575218520938	4.824518356201696
1010	76.0	0.6031746031746031	0.3877551020408163	57.520815280171306	32.181608728282185	4.7421623739684
1011	37.0	0.9024390243902439	0.5285714285714286	24.727922061357855	11.847908552106643	4.052742956111396
1012	45.0	0.9	0.5357142857142857	28.72792206135786	13.886226297814012	4.172381644650289
1013	47.0	0.7833333333333333	0.46078431372549017	35.31370849898476	19.148656787512966	3.6192506023458093
1014	59.0	0.9365079365079365	0.6145833333333334	34.72792206135785	16.73176317855293	4.467876319376907
1015	51.0	0.8360655737704918	0.4722222222222222	35.69238815542512	20.015206765342512	3.342391766899871
1016	46.0	1.0	0.8846153846153846	27.65685424949238	13.639611164681725	4.25140315970906
1017	81.0	0.8181818181818182	0.5031055900621118	50.72792206135785	26.559542049378706	4.134636911882042
1018	80.0	0.9090909090909091	0.32388663967611336	47.87005768508881	23.691567628415825	4.530962735247271
1019	85.0	0.8947368421052632	0.3148148148148148	47.35533905932738	24.57773016282412	4.554987772477467
1020	37.0	1.0	0.9487179487179487	26.82842712474619	14.257979965457874	3.221549065027317
1021	63.0	0.875	0.33689839572192515	40.8700576850888	20.20666551761695	4.094015564666375
1022	82.0	0.5857142857142857	0.26973684210526316	54.73401871576773	26.671981618493902	6.411882540151222
1023	64.0	0.8311688311688312	0.45714285714285713	44.72792206135785	23.058041621561788	3.633416653554091
1024	35.0	0.9722222222222222	0.5555555555555556	22.72792206135785	11.023316578307972	4.005909127892351
1025	60.0	0.8	0.39473684210526316	42.384776310850235	21.64850602896159	3.836660591164082
1026	102.0	0.7132867132867133	0.5024630541871922	63.14213562373095	32.81762919613037	4.825097763189668
1027	129.0	0.7724550898203593	0.6142857142857143	86.89949493661167	48.98930512563808	3.710308565726324
1028	77.0	0.8105263157894737	0.35	47.62741699796952	23.47766983533332	4.693064904627763
1029	83.0	0.7410714285714286	0.415	55.556349186104036	28.914200011835444	4.470881265773665
1030	88.0	0.8627450980392157	0.4782608695652174	52.142135623730944	26.500855150790645	4.3446707447307
1031	48.0	0.9411764705882353	0.5333333333333333	26.97056274847714	12.640297963358329	4.841295815718869
1032	110.0	0.7333333333333333	0.3395061728395062	76.59188309203678	40.79882741889013	3.7349117179847195
1033	44.0	0.88	0.4074074074074074	30.970562748477143	15.817547574760356	3.651590658881075
1034	37.0	0.9487179487179487	0.8409090909090909	24.242640687119287	11.807693201269092	3.934805075200575
1035	117.0	0.8125	0.3103448275862069	67.698484809835	34.15617913178785	4.7001587814917665
1036	70.0	0.875	0.3333333333333333	40.526911934581186	19.91472359153546	4.779004740901325
1037	60.0	0.8695652173913043	0.35294117647058826	40.627416997969526	20.153602609405798	4.000148841110876
1038	61.0	0.8970588235294118	0.7625	42.242640687119284	22.466287115512145	3.5189270099594023
1039	45.0	0.8035714285714286	0.46875	34.31370849898477	18.161190744757704	3.2949329023961207
1040	56.0	0.9180327868852459	0.3333333333333333	36.2842712474619	18.770346995153258	3.9110769183350342
1041	45.0	0.8035714285714286	0.4166666666666667	33.89949493661167	19.80240056712257	3.0149001869462366
1042	84.0	0.7924528301886793	0.32941176470588235	48.2842712474619	24.060538010354296	5.053212354210003
1043	78.0	0.8041237113402062	0.42391304347826086	51.55634918610404	26.657486389058555	3.9223709716339763
1044	39.0	0.9069767441860465	0.5416666666666666	27.31370849898476	13.436737732100696	3.761255677728519
1045	55.0	0.873015873015873	0.5729166666666666	35.31370849898476	17.703782722172658	4.038354705948878
1046	41.0	0.9111111111111111	0.4880952380952381	28.142135623730947	13.944274649014194	3.775185958609291
1047	58.0	0.8169014084507042	0.5272727272727272	42.071067811865476	23.392226539215933	3.259659252389404
1048	56.0	0.9180327868852459	0.4666666666666667	32.384776310850235	15.979358684630606	4.673731859799848
1049	43.0	1.0	0.9555555555555556	30.82842712474619	16.5649319749843	3.227786339143716
1050	54.0	0.8307692307692308	0.5	39.31370849898476	20.3996578108941	3.4485315683022106
1051	62.0	0.8266666666666667	0.49206349206349204	44.142135623730944	22.962147441359743	3.602943251532562
1052	52.0	0.9122807017543859	0.5306122448979592	32.14213562373095	15.68331947340199	4.210201656395758
1053	62.0	0.9117647058823529	0.37575757575757573	38.04163056034261	18.556089208902833	4.30622358870295
1054	61.0	0.8714285714285714	0.3388888888888889	37.45584412271571	19.421624014216505	4.236261521002583
1055	82.0	0.845360824742268	0.3319838056680162	48.2842712474619	23.418762895000306	4.828957630454822
1056	80.0	0.7843137254901961	0.2631578947368421	50.76955262170047	25.270312777446456	4.6356005144993135
1057	41.0	0.8723404255319149	0.5694444444444444	27.899494936611667	13.852158523643949	3.8439102405241683
1058	46.0	0.8846153846153846	0.4791666666666667	29.556349186104043	14.099653981700856	4.27916917020506
1059	61.0	0.8243243243243243	0.3567251461988304	44.384776310850235	22.87339708942835	3.5246081775330644
1060	41.0	0.8913043478260869	0.7321428571428571	29.65685424949238	15.389302317180391	3.4876955478435403
1061	52.0	0.8813559322033898	0.4642857142857143	32.970562748477136	16.119524849582962	4.1957961826006125
1062	48.0	0.8275862068965517	0.5333333333333333	33.89949493661166	17.056235594635204	3.787969935095569
1063	53.0	0.9464285714285714	0.33974358974358976	35.45584412271571	18.610506978557076	3.720194247323296
1064	79.0	0.7669902912621359	0.3134920634920635	46.698484809834994	23.111798044758093	5.062299610103097
1065	93.0	0.6690647482014388	0.34444444444444444	66.38477631085023	35.5212104010223	4.309628553487635
1066	50.0	0.6578947368421053	0.32051282051282054	37.970562748477136	18.570191943097996	5.131780509384472
1067	58.0	0.8529411764705882	0.4027777777777778	40.970562748477136	20.585931366858375	3.686356957578484
1068	46.0	0.8518518518518519	0.5897435897435898	30.485281374238568	14.710233910135145	4.11580261474629
1069	37.0	0.8604651162790697	0.6166666666666667	26.485281374238568	13.132799389441312	3.6994457256909055
1070	39.0	0.8863636363636364	0.5	28.727922061357855	14.402448436693462	3.4919064495369443
1071	98.0	0.8448275862068966	0.2620320855614973	57.012193308819754	29.743235085975414	4.43469246201424
1072	64.0	0.9142857142857143	0.7619047619047619	43.07106781186547	22.927921142278358	3.630637112610556
1073	74.0	0.8604651162790697	0.556390977443609	41.556349186104036	20.199545164148983	4.806739515967287
1074	74.0	0.74	0.37	53.970562748477136	28.55306249769813	3.7090367525101255
1075	38.0	0.926829268292683	0.475	25.349242404917497	12.27538875972314	3.9352987116631097
1076	41.0	0.9111111111111111	0.6307692307692307	28.48528137423857	14.21961313520765	3.6746130068660805
1077	97.0	0.8818181818181818	0.2219679633867277	60.08326112068523	31.75089569740296	3.964514403877436
1078	49.0	0.8909090909090909	0.6282051282051282	29.31370849898476	13.710517240909462	4.654857444438067
1079	66.0	0.8354430379746836	0.6285714285714286	44.65685424949238	23.63450292031149	3.669018265686074
1080	84.0	0.717948717948718	0.2692307692307692	61.07716446627535	31.384112851681877	3.8611149700852088
1081	52.0	0.8666666666666667	0.5098039215686274	37.31370849898476	18.682264546182147	3.576249358448429
1082	46.0	0.92	0.42592592592592593	30.384776310850235	14.748219317009296	4.0021790546317835
1083	43.0	0.8431372549019608	0.671875	30.82842712474619	17.875231646420026	3.1669173695825954
1084	64.0	0.9142857142857143	0.4	39.21320343559643	19.386398339727673	4.243973304982505
1085	48.0	0.8727272727272727	0.6	33.89949493661167	17.08519733604794	3.61404340954533
1086	110.0	0.8088235294117647	0.3448275862068966	65.4558441227157	32.908836202959684	4.510949462810053
1087	63.0	0.7777777777777778	0.5727272727272728	46.278174593052015	24.828933301320212	3.515327926131771
1088	69.0	0.92	0.359375	40.2842712474619	19.904018288165382	4.465153571497866
1089	32.0	1.0	0.6530612244897959	19.31370849898476	8.872666989075556	4.5683181260688155
1090	61.0	0.9682539682539683	0.391025641025641	34.8700576850888	17.4459363505873	4.518939609901608
1091	117.0	0.8602941176470589	0.28888888888888886	65.94112549695427	33.155429094577656	4.619957789395217
1092	98.0	0.8596491228070176	0.4537037037037037	53.79898987322333	26.85791009451797	4.797136168305411
1093	35.0	0.8333333333333334	0.5833333333333334	26.656854249492376	14.019444637162131	3.3748875452519957
1094	51.0	0.85	0.5666666666666667	36.27817459305203	19.857087677796617	3.3779866876627045
1095	33.0	0.9166666666666666	0.66	21.485281374238568	10.009766267524077	4.262203548152342
1096	52.0	0.9285714285714286	0.7647058823529411	35.07106781186547	18.258805087279214	3.7059924419800123
1097	92.0	0.8932038834951457	0.27058823529411763	53.01219330881976	27.2510985104516	4.3748651086020995
1098	76.0	0.8351648351648352	0.3671497584541063	50.62741699796952	25.403761935395043	3.9701955791844954
1099	45.0	0.8653846153846154	0.5769230769230769	29.31370849898476	14.272785789472266	4.098199620421894
1100	38.0	0.95	0.6031746031746031	22.72792206135785	10.510810049132516	4.565848424339839
1101	57.0	0.8260869565217391	0.38	37.79898987322333	18.501300125008537	4.265195260065941
1102	52.0	0.7878787878787878	0.4369747899159664	36.9350288425444	19.168103192850413	3.837425155303654
1103	74.0	0.8222222222222222	0.4327485380116959	44.970562748477136	22.52482809485052	4.547402417819157
1104	62.0	0.8857142857142857	0.49206349206349204	40.142135623730944	20.081123874437623	3.9706616382964364
1105	80.0	0.8163265306122449	0.3305785123966942	52.420310216782966	26.394187294769928	4.109060360788785
1106	42.0	0.9130434782608695	0.525	26.14213562373095	12.227884978022974	4.530862565291
1107	76.0	0.8085106382978723	0.2375	52.18376618407357	27.529231429642405	3.917448537348404
1108	57.0	0.8769230769230769	0.6705882352941176	36.48528137423857	18.519117540786603	3.9846730680743847
1109	55.0	0.9016393442622951	0.7236842105263158	38.485281374238575	20.403857912636376	3.5315724215353796
1110	97.0	0.941747572815534	0.8660714285714286	58.242640687119284	30.66941459414424	4.091164894944935
1111	55.0	0.8333333333333334	0.5789473684210527	38.89949493661167	20.304263816505994	3.589886362110352
1112	38.0	0.926829268292683	0.6909090909090909	24.485281374238568	11.799426261109332	4.109056245994107
1113	32.0	0.8888888888888888	0.48484848484848486	23.692388155425117	12.677554598536206	3.3187323485230786
1114	50.0	0.9090909090909091	0.78125	34.242640687119284	17.952158893399364	3.7733792634907433
1115	72.0	0.8571428571428571	0.3257918552036199	44.2842712474619	22.325607361118927	4.276980780776042
1116	47.0	0.8392857142857143	0.5875	33.48528137423857	17.309284805629783	3.581461552387392
1117	76.0	0.8085106382978723	0.34545454545454546	48.62741699796952	24.5979600887855	4.238221341003286
1118	54.0	0.8571428571428571	0.48214285714285715	36.14213562373095	18.27652477814172	3.899832932787789
1119	42.0	0.9130434782608695	0.5384615384615384	29.31370849898476	14.556107422979819	3.64676226434728
1120	32.0	0.8648648648648649	0.5333333333333333	24.863961030678926	13.675721331632042	2.982703649299466
1121	89.0	0.7672413793103449	0.24929971988795518	55.01219330881976	28.500508880006848	4.535346878766325
1122	69.0	0.7931034482758621	0.27380952380952384	47.11269837220809	24.329228007852144	4.158337784809573
1123	54.0	0.9	0.75	37.656854249492376	20.10591064483392	3.5546812884410746
1124	83.0	0.8383838383838383	0.51875	46.142135623730944	22.708845644225995	4.869260108151877
1125	50.0	0.8771929824561403	0.38461538461538464	33.21320343559643	17.118253018205984	3.9014630082421426
1126	51.0	0.9107142857142857	0.40476190476190477	33.79898987322333	16.612019385269413	3.9771624037982134
1127	68.0	0.85	0.4473684210526316	43.55634918610404	21.60232858830982	4.254078634654079
1128	38.0	0.8837209302325582	0.5846153846153846	26.071067811865476	13.99719139984658	3.558917045084007
1129	45.0	0.8653846153846154	0.5357142857142857	29.31370849898476	14.217195843303541	4.114021088138266
1130	60.0	0.8	0.42857142857142855	42.9350288425444	22.35211192978687	3.6613268770353775
1131	49.0	0.9245283018867925	0.8166666666666667	32.48528137423857	15.977640493872437	4.06305595053127
1132	89.0	0.6793893129770993	0.40454545454545454	55.21320343559643	26.051094708605657	5.5953005148535
1133	37.0	0.9024390243902439	0.5138888888888888	24.52081528017131	11.328511713055352	4.255288620324007
1134	87.0	0.8285714285714286	0.3041958041958042	53.112698372208094	26.99785623275185	4.364232931767306
1135	80.0	0.898876404494382	0.2777777777777778	48.18376618407356	25.257379659958602	4.152682592338271
1136	54.0	0.84375	0.5625	35.31370849898476	17.890707143769255	4.050364319351748
1137	46.0	0.8070175438596491	0.5111111111111111	33.48528137423857	17.601532196201937	3.4913958618872023
1138	50.0	0.9090909090909091	0.5952380952380952	29.31370849898476	13.866547980826939	4.716656346971265
1139	87.0	0.8613861386138614	0.3625	49.45584412271571	24.91810764044431	4.553761343797697
1140	46.0	0.92	0.5227272727272727	28.14213562373095	13.37637137145815	4.4107302666134185
1141	96.0	0.8135593220338984	0.2782608695652174	57.35533905932738	28.713366686648925	4.603463812564988
1142	93.0	0.808695652173913	0.24866310160427807	57.59797974644666	29.92360458698829	4.353738847211157
1143	68.0	0.8831168831168831	0.5666666666666667	42.72792206135785	21.369363912503403	4.1156434817795935
1144	43.0	0.9347826086956522	0.8269230769230769	28.82842712474619	14.669073202142334	3.8003885814003238
1145	78.0	0.8764044943820225	0.325	44.526911934581186	21.925782643819367	4.689893196122066
1146	41.0	0.8913043478260869	0.6833333333333333	29.242640687119284	16.09108623741221	3.254644085933248
1147	53.0	0.8688524590163934	0.44537815126050423	37.55634918610404	18.725075379417017	3.6498920853238705
1148	82.0	0.7008547008547008	0.3504273504273504	54.970562748477136	31.615812759820674	3.8942203642144317
1149	109.0	0.7171052631578947	0.20185185185185187	69.2193000900063	38.36380319747545	4.085168091231091
1150	49.0	0.875	0.6282051282051282	29.899494936611667	14.401534180336338	4.480442372859985
1151	48.0	0.8	0.46153846153846156	32.14213562373095	15.375347373412293	4.56831768600182
1152	48.0	0.7741935483870968	0.35294117647058826	37.97056274847714	20.02978943469098	3.394526915450735
1153	58.0	0.8285714285714286	0.6105263157894737	41.278174593052015	21.47652803537002	3.5629389934845346
1154	80.0	0.8602150537634409	0.3007518796992481	46.73401871576773	24.195991790319553	4.317578173326878
1155	54.0	0.9	0.6	37.27817459305202	19.691641971379806	3.4953238186459363
1156	46.0	0.9019607843137255	0.42592592592592593	30.384776310850235	14.832297159226973	4.073420312327089
1157	54.0	0.8709677419354839	0.45	36.14213562373095	17.928139468590373	3.89402540444523
1158	49.0	0.9245283018867925	0.6805555555555556	27.899494936611667	13.024888660451388	4.913064004785918
1159	51.0	0.85	0.53125	34.72792206135785	17.460619354510026	3.972257375611731
1160	41.0	0.9318181818181818	0.4880952380952381	28.14213562373095	13.623756683888132	3.8306708374761658
1161	67.0	0.7528089887640449	0.43506493506493504	47.55634918610404	25.16556048332054	3.890340947065793
1162	91.0	0.8348623853211009	0.284375	52.76955262170047	26.81085805650568	4.783062301986902
1163	95.0	0.7421875	0.24296675191815856	60.18376618407357	30.119560376094828	4.859340570902534
1164	67.0	0.7790697674418605	0.29777777777777775	43.4558441227157	21.562030608719905	5.084294893377106
1165	66.0	0.75	0.375	42.00609665440987	19.352429302790334	5.208905791805342
1166	54.0	0.8852459016393442	0.4	35.798989873223334	17.93109056583069	3.99468053809803
1167	37.0	0.8809523809523809	0.5606060606060606	25.899494936611664	12.620738229631883	3.805874432862151
1168	82.0	0.803921568627451	0.3416666666666667	54.62741699796951	27.849509828210977	3.9922942369326533
1169	82.0	0.8913043478260869	0.3253968253968254	46.52691193458118	23.434547826900165	4.599079677871483
1170	75.0	0.8620689655172413	0.44642857142857145	46.55634918610404	23.15409545035062	4.228185516854923
1171	39.0	0.78	0.42857142857142855	27.313708498984756	14.973650269279377	4.3611067310588725
1172	61.0	0.8840579710144928	0.4236111111111111	41.55634918610404	20.83857955580777	3.805862371431414
1173	37.0	0.9024390243902439	0.6166666666666667	25.899494936611664	12.702643067933046	3.697676021027158
1174	65.0	0.7303370786516854	0.5	50.27817459305203	30.57456721686399	3.13379826607771
1175	46.0	0.9019607843137255	0.46938775510204084	31.556349186104043	15.704711920404392	3.7734798463980748
1176	82.0	0.8913043478260869	0.3416666666666667	43.941125496954285	21.944067682158412	5.035963410236286
1177	70.0	0.8333333333333334	0.5555555555555556	44.89949493661166	23.032985335183085	4.145018502488945
1178	39.0	0.9512195121951219	0.4431818181818182	26.384776310850235	13.066274923552562	3.796552909451556
1179	51.0	0.864406779661017	0.5666666666666667	33.89949493661167	17.14060538357263	3.9286838425579096
1180	61.0	0.8591549295774648	0.3465909090909091	39.4558441227157	19.821695443181714	4.184554285498528
1181	84.0	0.9130434782608695	0.37333333333333335	43.698484809834994	21.414956015172102	5.265135737385774
1182	35.0	0.8974358974358975	0.5833333333333334	25.899494936611664	12.97561067173345	3.4654058780579633
1183	46.0	0.9019607843137255	0.71875	32.071067811865476	16.246690759148546	3.6324066059416236
1184	79.0	0.8061224489795918	0.29924242424242425	52.8700576850888	27.203226272445647	4.035953265513137
1185	49.0	1.0	0.3712121212121212	31.45584412271571	16.199616383352954	3.866547335695587
1186	45.0	0.9375	0.4945054945054945	30.14213562373095	14.889142962774567	3.834391429748623
1187	39.0	0.9285714285714286	0.5571428571428572	25.313708498984763	11.862914649588241	4.334439276352226
1188	64.0	0.9014084507042254	0.3333333333333333	40.2842712474619	19.96516884817945	4.244187391443139
1189	48.0	0.9411764705882353	0.48	27.798989873223334	13.22202224234141	4.822293718959672
1190	47.0	0.8545454545454545	0.44761904761904764	30.556349186104043	15.789278237087707	3.985340514574239
1191	60.0	0.7692307692307693	0.5217391304347826	44.44974746830583	27.153217229890526	3.156741403504326
1192	35.0	0.875	0.5833333333333334	23.31370849898476	11.086928055140444	4.083918907994937
1193	83.0	0.8383838383838383	0.27666666666666667	51.35533905932738	26.305352247176167	4.3059092236283
1194	77.0	0.8555555555555555	0.32083333333333336	48.2842712474619	24.649421587156535	4.325265460632792
1195	41.0	0.8913043478260869	0.7884615384615384	28.82842712474619	14.961826715021461	3.6283001928708676
1196	39.0	0.8478260869565217	0.4431818181818182	27.14213562373095	13.154985746161788	3.952495560489571
1197	51.0	0.8947368421052632	0.53125	28.970562748477143	13.268137019540111	4.952948962931291
1198	63.0	0.9545454545454546	0.4375	34.62741699796952	17.062676978032375	4.785270733838705
1199	67.0	0.8701298701298701	0.27125506072874495	47.11269837220809	24.679504056393448	3.5428577688107716
1200	52.0	0.9454545454545454	0.3076923076923077	36.2842712474619	18.69120473873174	3.619448007134594
1201	70.0	0.8045977011494253	0.3349282296650718	46.04163056034261	23.276060245262936	4.162578560846256
1202	62.0	0.7560975609756098	0.34444444444444444	43.591883092036774	22.881920826016774	3.950975463891199
1203	35.0	0.8333333333333334	0.5833333333333334	27.278174593052025	13.817131931054803	3.3225770511833543
1204	37.0	0.9024390243902439	0.5138888888888888	24.727922061357855	11.753445746714073	4.105401527071274
1205	42.0	0.8936170212765957	0.5384615384615384	29.31370849898476	14.649263295269298	3.709703047045529
1206	57.0	0.8507462686567164	0.35625	38.83452377915606	18.991284649435126	3.8740865473289268
1207	33.0	0.8918918918918919	0.4714285714285714	24.72792206135786	12.334069453904387	3.5332898977422897
1208	59.0	0.8805970149253731	0.3277777777777778	39.45584412271571	20.188312310793027	4.071465586606706
1209	60.0	0.8823529411764706	0.3409090909090909	39.45584412271571	19.972506239904238	3.9312275503386607
1210	36.0	0.9230769230769231	0.5	24.14213562373095	11.582904082093116	4.065426306025235
1211	85.0	0.85	0.30357142857142855	49.94112549695428	25.205030215761436	4.517955173591338
1212	38.0	0.8837209302325582	0.475	26.142135623730947	13.181847713981666	3.782244418312509
1213	41.0	0.9318181818181818	0.6212121212121212	25.899494936611667	12.293628479622413	4.331924344378752
1214	102.0	0.8429752066115702	0.3269230769230769	59.66295090390225	30.651277917405714	4.378757591700354
1215	71.0	0.8765432098765432	0.3212669683257919	43.698484809834994	21.32614571185918	4.466067290494359
1216	32.0	0.9411764705882353	0.8	21.65685424949238	10.26506348005398	3.9906574333638383
1217	49.0	0.875	0.3769230769230769	33.21320343559642	16.736945288764	3.894221117379086
1218	35.0	0.8974358974358975	0.7	23.071067811865476	11.00772590943393	4.067864467160272
1219	63.0	0.863013698630137	0.5	40.142135623730944	19.805234192419906	4.408084280479973
1220	52.0	0.9285714285714286	0.4642857142857143	33.55634918610404	16.684378116944888	4.029277496855801
1221	55.0	0.9016393442622951	0.49107142857142855	32.970562748477136	16.000751779312196	4.456853800902909
1222	71.0	0.9102564102564102	0.3641025641025641	40.284271247461895	20.138457577612904	4.538638709150332
1223	73.0	0.7684210526315789	0.3526570048309179	51.38477631085023	27.155580834667102	3.7273148202732678
1224	40.0	0.8888888888888888	0.5555555555555556	27.899494936611667	13.801182241786208	3.7639565259185765
1225	33.0	0.9166666666666666	0.4583333333333333	22.970562748477143	10.981559531398712	3.84077328447242
1226	80.0	0.7407407407407407	0.25	53.35533905932738	28.11059880240934	4.348762464193983
1227	33.0	0.9428571428571428	0.5892857142857143	21.31370849898476	10.110731487804122	4.142870391514012
1228	47.0	0.94	0.5222222222222223	27.556349186104043	12.646121697791502	4.754117781715104
1229	60.0	0.9230769230769231	0.4411764705882353	37.76345596729059	18.8830149284481	4.089087441091845
1230	70.0	0.8333333333333334	0.4166666666666667	46.38477631085023	23.306634090011244	3.9201196418694435
1231	63.0	0.8513513513513513	0.30288461538461536	41.698484809834994	21.1665944673998	4.00144471807104
1232	46.0	0.9019607843137255	0.5476190476190477	30.727922061357855	15.038251760200476	3.9960213044049477
1233	48.0	0.8727272727272727	0.41025641025641024	32.384776310850235	16.236517621732403	3.93088850109769
1234	65.0	0.8904109589041096	0.7386363636363636	45.07106781186547	24.226261387052464	3.5074863349188785
1235	48.0	0.8727272727272727	0.7058823529411765	34.44974746830583	18.74178750125816	3.3513448597234508
1236	46.0	0.8363636363636363	0.4107142857142857	33.55634918610404	16.9327054129927	3.613397887946843
1237	99.0	0.7333333333333333	0.34615384615384615	58.8700576850888	29.934366819830377	5.348826097433015
1238	91.0	0.7844827586206896	0.3159722222222222	56.2842712474619	28.78445091375168	4.4689221651859885
1239	52.0	0.9454545454545454	0.4126984126984127	34.384776310850235	17.226235126572874	3.910540413115155
1240	32.0	0.9411764705882353	0.7111111111111111	21.071067811865476	9.841873101494508	4.152939784547669
1241	67.0	0.881578947368421	0.32211538461538464	41.698484809835	21.410730655989617	4.211689879966389
1242	47.0	0.8867924528301887	0.5595238095238095	31.31370849898476	15.587122117234237	3.9941643512458445
1243	35.0	1.0	0.875	21.65685424949238	10.213716267842964	4.314191105869002
1244	58.0	0.8285714285714286	0.4264705882352941	39.55634918610404	19.84588339763093	3.9256628654778734
1245	32.0	0.9142857142857143	0.7111111111111111	21.071067811865476	9.852889688119022	4.1399655546583745
1246	45.0	0.9183673469387755	0.5	26.97056274847714	12.63545332020915	4.58765233651339
1247	46.0	0.92	0.46464646464646464	28.970562748477143	14.011717703046425	4.32305219059979
1248	34.0	0.9444444444444444	0.5666666666666667	23.31370849898476	11.15512241573942	3.8760097397097297
1249	45.0	0.8823529411764706	0.4090909090909091	27.763455967290593	14.826953672164759	3.9957338810191607
1250	79.0	0.7821782178217822	0.341991341991342	50.04163056034261	25.816338831229125	4.445280702684876
1251	61.0	0.8714285714285714	0.38125	40.17766952966368	19.903598336971175	4.02177101448818
1252	56.0	0.875	0.37333333333333335	37.21320343559643	18.708034681554484	3.8735431213474816
1253	56.0	0.875	0.3181818181818182	38.2842712474619	19.584783578968114	3.8236011343194254
1254	75.0	0.7653061224489796	0.3333333333333333	44.2842712474619	21.169548662322768	5.717208768290255
1255	41.0	0.9111111111111111	0.6833333333333333	26.485281374238568	12.894438928943593	4.066806811310579
1256	35.0	0.8536585365853658	0.6363636363636364	24.48528137423857	12.17644484128932	3.8014373230287886
1257	32.0	0.8205128205128205	0.6153846153846154	26.48528137423857	13.911532339851691	3.115067087120358
1258	63.0	0.8181818181818182	0.37058823529411766	40.62741699796952	20.23648555062045	4.289639178929297
1259	72.0	0.935064935064935	0.36923076923076925	39.698484809834994	19.921694187296282	4.666619255493932
1260	53.0	0.8983050847457628	0.4076923076923077	33.79898987322333	16.594383148046685	4.195799330602909
1261	52.0	0.8524590163934426	0.5777777777777777	33.89949493661167	16.81879091515993	4.155041134175446
1262	54.0	0.8852459016393442	0.38571428571428573	35.21320343559643	17.775433419203942	4.111071365780074
1263	77.0	0.8279569892473119	0.35648148148148145	52.59188309203678	26.86905342308538	3.8623205692649716
1264	54.0	0.9310344827586207	0.46153846153846156	31.79898987322333	15.41247552420925	4.503638385736357
1265	44.0	0.8627450980392157	0.6285714285714286	30.48528137423857	15.39574048140486	3.910689079793785
1266	54.0	1.0	0.9473684210526315	38.242640687119284	20.838387248479435	3.2169430375050916
1267	42.0	0.9333333333333333	0.5454545454545454	26.727922061357855	12.71406357346622	4.189797311185386
1268	46.0	0.9787234042553191	0.46	26.97056274847714	13.608229706093892	4.346458171076006
1269	59.0	0.8428571428571429	0.4957983193277311	38.14213562373095	18.94016905698609	4.064294269056341
1270	67.0	0.8375	0.4785714285714286	44.142135623730944	22.50002376379077	3.9587691684138067
1271	70.0	0.8536585365853658	0.45751633986928103	40.384776310850235	20.181558173224385	4.591320061250535
1272	56.0	0.7272727272727273	0.4117647058823529	38.3492424049175	19.154024318615644	4.480784979725503
1273	74.0	0.8604651162790697	0.3162393162393162	45.698484809834994	23.638308135443953	4.240436483316486
1274	76.0	0.8351648351648352	0.7037037037037037	53.07106781186547	30.040923279045245	3.2935752130157177
1275	41.0	0.8723404255319149	0.7321428571428571	30.242640687119284	15.822668075997397	3.3921013601247383
1276	48.0	0.9056603773584906	0.5	30.14213562373095	14.047538337136986	4.418238713937188
1277	42.0	0.9545454545454546	0.525	26.14213562373095	12.464967209631682	4.337111193627721
1278	66.0	0.8354430379746836	0.375	40.04163056034262	19.934754171643036	4.666024394064453
1279	89.0	0.8018018018018018	0.5705128205128205	55.89949493661167	29.2550119777278	4.147008142166006
1280	54.0	0.9152542372881356	0.5	29.79898987322333	13.90196762038937	4.988055828232949
1281	45.0	0.9574468085106383	0.3409090909090909	29.45584412271571	15.426513130162492	3.7301542420676883
1282	90.0	0.656934306569343	0.21739130434782608	61.01219330881976	31.29416768095351	5.228176985189357
1283	36.0	0.9	0.6545454545454545	24.69238815542512	11.572764356288143	4.0104202813220216
1284	63.0	0.9545454545454546	0.8289473684210527	39.07106781186547	19.754016768488977	4.091549420780295
1285	73.0	0.8488372093023255	0.40555555555555556	40.04163056034261	19.964188776579874	5.107856885171967
1286	58.0	0.8656716417910447	0.34523809523809523	38.04163056034261	19.19143162643842	4.128496246785867
1287	50.0	0.819672131147541	0.5555555555555556	33.31370849898476	16.842638325928622	4.21795379561706
1288	48.0	0.9056603773584906	0.48	28.970562748477143	13.79089476723551	4.55888623912228
1289	49.0	0.875	0.5	31.520815280171306	15.76242056084874	3.977769412602263
1290	41.0	0.8723404255319149	0.5256410256410257	28.727922061357855	14.227882874346573	3.801023182033202
1291	40.0	0.8888888888888888	0.5555555555555556	27.899494936611667	13.535113073919009	3.892391819463547
1292	109.0	0.8014705882352942	0.23903508771929824	62.66904755831214	32.01804090318439	4.839639710287834
1293	92.0	0.8761904761904762	0.3333333333333333	54.8700576850888	27.75228052161016	4.4349914218901185
1294	34.0	0.8947368421052632	0.44155844155844154	25.727922061357855	12.85297133737509	3.539947966685781
1295	67.0	0.7444444444444445	0.37222222222222223	46.14213562373095	24.04040949263496	4.125605205290478
1296	64.0	0.9014084507042254	0.4155844155844156	36.42031021678297	17.565527930095378	4.6882376525768406
1297	66.0	0.9565217391304348	0.9166666666666666	46.656854249492376	27.150013508266593	3.181211878673167
1298	53.0	0.8153846153846154	0.35333333333333333	37.21320343559642	19.110035564088626	3.902494977262978
1299	39.0	0.9069767441860465	0.5064935064935064	26.14213562373095	12.797888018776051	3.8786311438604413
1300	79.0	0.8494623655913979	0.47023809523809523	52.14213562373095	27.116852954522862	3.780822164365122
1301	50.0	0.9433962264150944	0.46296296296296297	30.384776310850235	14.997653638392487	4.278876644963329
1302	58.0	0.8529411764705882	0.6105263157894737	40.071067811865476	20.949615240055437	3.696666800182046
1303	45.0	0.9183673469387755	0.4090909090909091	29.79898987322333	15.030701823388508	4.0076442672633315
1304	80.0	0.8695652173913043	0.3418803418803419	46.2842712474619	23.495965451448654	4.48102750542005
1305	77.0	0.8461538461538461	0.5	48.14213562373095	24.40378591677706	4.10995516940056
1306	46.0	0.9387755102040817	0.46464646464646464	28.97056274847714	14.418106508927329	4.0912397270767125
1307	79.0	0.8977272727272727	0.36574074074074076	44.8700576850888	22.368661313943782	4.698094179883193
1308	73.0	0.8390804597701149	0.33181818181818185	48.04163056034261	24.173429070404424	4.103876108234145
1309	83.0	0.8645833333333334	0.3755656108597285	44.2842712474619	21.78743220654265	5.136847261739235
1310	54.0	0.8181818181818182	0.38571428571428573	35.62741699796952	16.46601697973466	4.705662706088683
1311	38.0	0.8444444444444444	0.5428571428571428	27.485281374238575	15.719802984354976	3.234378044582994
1312	33.0	0.8918918918918919	0.6	23.899494936611664	11.76241126129934	3.561366386588983
1313	100.0	0.7194244604316546	0.47619047619047616	68.3492424049175	39.784413296785374	3.782123560986265
1314	80.0	0.9090909090909091	0.36199095022624433	43.698484809834994	21.538916221453768	4.859021301167114
1315	57.0	0.95	0.3986013986013986	33.45584412271571	16.149461625837482	4.533931950744696
1316	43.0	0.9772727272727273	0.8958333333333334	31.035533905932738	17.023115637085866	3.1264001192585007
1317	58.0	0.90625	0.6823529411764706	36.48528137423857	17.99594972951468	4.139455494023536
1318	54.0	0.8852459016393442	0.45	35.55634918610404	17.785702827258852	3.951443439546758
1319	57.0	0.8142857142857143	0.4789915966386555	38.72792206135785	19.736494464051237	3.8636177599983927
1320	53.0	0.8688524590163934	0.5520833333333334	35.31370849898476	17.617673561262166	3.908884705590413
1321	33.0	0.8918918918918919	0.55	23.31370849898476	11.34496422163696	3.8746137383655634
1322	34.0	0.8947368421052632	0.5151515151515151	23.520815280171306	11.9763302495654	3.6280393413918897
1323	70.0	0.9090909090909091	0.4117647058823529	40.62741699796952	19.888208496476725	4.609349365819569
1324	62.0	0.5961538461538461	0.4025974025974026	45.970562748477136	26.246758522420457	5.334831263495948
1325	36.0	0.8	0.6923076923076923	26.242640687119284	15.011637799476926	3.443923216409653
1326	57.0	0.890625	0.37012987012987014	36.62741699796952	18.41997658157436	4.085753590445983
1327	65.0	0.8125	0.5652173913043478	46.071067811865476	25.699435452192542	3.325937112345284
1328	51.0	0.8947368421052632	0.796875	34.485281374238575	17.548611595245877	3.9358683909855134
1329	74.0	0.9024390243902439	0.3523809523809524	42.284271247461895	20.765029583592682	4.683850455020628
1330	57.0	1.0	0.95	40.242640687119284	21.99022648671012	3.2197103812061667
1331	32.0	0.8888888888888888	0.7272727272727273	23.65685424949238	11.915502754980531	3.4648476295576667
1332	66.0	0.88	0.4583333333333333	38.970562748477136	18.997917572795398	4.570955766671943
1333	44.0	0.9565217391304348	0.6111111111111112	26.69238815542512	13.167807948279666	4.430984904696993
1334	50.0	0.8928571428571429	0.46296296296296297	30.384776310850235	14.769941116630541	4.371457355535628
1335	43.0	0.8113207547169812	0.5375	31.48528137423857	17.4671160503956	3.3744046106517396
1336	35.0	1.0	0.625	21.31370849898476	10.069898522366163	4.3643734938872605
1337	58.0	0.9206349206349206	0.3431952662721893	36.2842712474619	18.768479013755595	3.9971554130488807
1338	35.0	0.9459459459459459	0.6363636363636364	23.899494936611664	11.464779746616925	3.842677751300241
1339	64.0	0.8767123287671232	0.6736842105263158	41.071067811865476	21.06555601512325	3.9181277127863883
1340	58.0	0.8285714285714286	0.6105263157894737	40.48528137423857	21.31324301768539	3.633002088317912
1341	53.0	0.8548387096774194	0.3136094674556213	36.87005768508881	19.021021072150756	3.9416321530516054
1342	90.0	0.8571428571428571	0.3409090909090909	54.870057685088796	27.480556787448016	4.336834612285099
1343	74.0	0.8314606741573034	0.42045454545454547	48.97056274847714	25.24505736375462	3.951736841227724
1344	68.0	0.8395061728395061	0.3541666666666667	40.8700576850888	20.424695280437266	4.469193575287862
1345	64.0	0.8767123287671232	0.47058823529411764	39.556349186104036	19.578200647473682	4.233736902224925
1346	44.0	0.8461538461538461	0.4835164835164835	30.727922061357855	15.249227664395109	3.7984204333126583
1347	64.0	0.8421052631578947	0.48120300751879697	41.55634918610404	20.745116725793675	4.10214968439665
1348	56.0	0.875	0.5185185185185185	38.72792206135785	19.768995930814953	3.653075848203532
1349	47.0	0.8703703703703703	0.5222222222222223	33.31370849898476	16.833815487963033	3.674600975983384
1350	53.0	0.9137931034482759	0.7066666666666667	33.071067811865476	16.471193626741783	4.14191485760731
1351	71.0	0.8875	0.5338345864661654	41.55634918610405	20.762195037065993	4.449778557712667
1352	71.0	0.8875	0.4226190476190476	38.04163056034262	18.69111639934169	5.137103936999058
1353	61.0	0.8472222222222222	0.5350877192982456	41.31370849898476	21.03979767833749	3.7822143398782666
1354	48.0	0.8135593220338984	0.35294117647058826	34.97056274847714	18.69335445851703	3.3987578089350325
1355	49.0	0.9074074074074074	0.44545454545454544	29.213203435596427	13.86836131545995	4.581812149189393
1356	56.0	0.7887323943661971	0.35	37.55634918610404	20.91574368731408	4.114562575809806
1357	101.0	0.6870748299319728	0.2623376623376623	75.79898987322332	41.01365696055407	3.5421377859706813
1358	62.0	0.9841269841269841	0.3974358974358974	34.2842712474619	17.059907106359052	4.648088941997821
1359	40.0	0.8333333333333334	0.5714285714285714	29.48528137423857	15.229120787747457	3.5824405134207478
1360	96.0	0.7619047619047619	0.32	66.04163056034261	34.15671288845267	4.0499750603115245
1361	55.0	0.8870967741935484	0.5612244897959183	32.14213562373095	15.426701008541459	4.668342845023897
1362	45.0	0.8490566037735849	0.375	31.79898987322333	16.136099665364263	3.8340406670176104
1363	34.0	0.9444444444444444	0.68	23.071067811865476	11.06290103256997	3.8778636231686217
1364	54.0	0.8571428571428571	0.48214285714285715	36.14213562373095	17.77895021537697	3.933885958133836
1365	38.0	0.95	0.5277777777777778	24.14213562373095	12.0007390775145	4.086867162028226
1366	60.0	0.759493670886076	0.37037037037037035	40.798989873223334	21.71548904349177	3.8600204434965146
1367	53.0	0.9814814814814815	0.8833333333333333	31.65685424949238	15.815875706515058	4.218630569390244
1368	90.0	0.8653846153846154	0.42857142857142855	49.79898987322332	24.333574778645595	4.8055115192036295
1369	73.0	0.8488372093023255	0.4147727272727273	47.79898987322333	23.99634812201652	3.970383180242089
1370	58.0	0.90625	0.4142857142857143	35.79898987322333	17.61088258062669	4.220664467624022
1371	61.0	0.953125	0.8970588235294118	36.82842712474619	18.52704876434978	4.204176103476598
1372	52.0	0.8524590163934426	0.3466666666666667	35.79898987322333	18.490504826060633	3.738578730266192
1373	77.0	0.927710843373494	0.34375	43.11269837220809	21.934475977872722	4.492383863270999
1374	66.0	0.8148148148148148	0.5	46.31370849898475	24.305610175661563	3.6150175155864064
1375	33.0	0.9166666666666666	0.4714285714285714	24.727922061357855	12.444670620538218	3.3964761294088928
1376	88.0	0.8627450980392157	0.7333333333333333	59.48528137423857	33.123488546599816	3.5217450676408295
1377	58.0	0.8055555555555556	0.5370370370370371	40.14213562373095	20.095186855706153	3.936217735573162
1378	32.0	1.0	0.9696969696969697	23.414213562373092	12.335164828452097	3.2307055970667378
1379	85.0	0.8333333333333334	0.40865384615384615	56.970562748477136	29.595518011651013	3.7813765260456496
1380	84.0	0.7850467289719626	0.35	54.62741699796951	27.73078015037832	4.183622648439492
1381	81.0	0.7941176470588235	0.35064935064935066	50.04163056034262	25.048017890934062	4.5091247402936405
1382	54.0	0.8852459016393442	0.6	33.31370849898476	16.36712405448044	4.270271654932653
1383	44.0	0.8301886792452831	0.2619047619047619	28.591883092036785	19.667481733909955	3.04512838389734
1384	53.0	0.8983050847457628	0.4076923076923077	33.21320343559643	16.45946117006429	4.09755380390656
1385	38.0	0.8636363636363636	0.6333333333333333	27.313708498984763	13.216523530043931	3.8250470590793864
1386	46.0	0.9019607843137255	0.35384615384615387	32.42031021678297	16.509269817551758	3.5540337152214083
1387	86.0	0.9885057471264368	0.2388888888888889	52.66904755831214	28.285073712399527	3.9213512422972974
1388	54.0	0.84375	0.5142857142857142	34.72792206135785	17.09988371817891	4.196806072995814
1389	75.0	0.8522727272727273	0.3409090909090909	47.45584412271571	24.018309081352413	4.197071199110401
1390	60.0	0.8955223880597015	0.5	36.14213562373095	17.39485221429795	4.464826088246809
1391	45.0	0.9375	0.45	28.384776310850235	14.371639781232934	4.126657646548388
1392	41.0	0.9111111111111111	0.5324675324675324	26.142135623730947	12.518606050072872	4.206539257089723
1393	106.0	0.7571428571428571	0.24423963133640553	68.31980515339464	37.00610901941801	4.064320774707155
1394	69.0	0.8414634146341463	0.46938775510204084	45.55634918610404	23.08182332726662	3.9229966069630464
1395	41.0	0.9111111111111111	0.5324675324675324	26.142135623730947	12.455433036385449	4.291389620845744
1396	83.0	0.7980769230769231	0.6014492753623188	50.48528137423857	26.32403330368027	4.4919383821815355
1397	58.0	0.90625	0.7733333333333333	33.071067811865476	16.14456393138411	4.663711153138692
1398	73.0	0.8390804597701149	0.553030303030303	46.89949493661167	23.72479038298383	4.025271970210574
1399	32.0	0.9411764705882353	0.5333333333333333	22.72792206135785	10.978283676818464	3.6775212455268376
1400	58.0	0.8923076923076924	0.49572649572649574	32.970562748477136	16.127562094235024	4.681199793110146
1401	34.0	0.8947368421052632	0.6181818181818182	25.071067811865476	12.592623763572584	3.4959511581216507
1402	74.0	0.8314606741573034	0.5034013605442177	44.3492424049175	22.462132070889	4.6798638213681345
1403	67.0	0.8701298701298701	0.46853146853146854	36.384776310850235	17.201207751241377	5.234269638920208
1404	117.0	0.8540145985401459	0.24375	64.08326112068522	33.64835902887065	4.82618504263799
1405	45.0	0.8490566037735849	0.5357142857142857	31.31370849898476	15.272103736367688	3.8468692492960614
1406	52.0	0.8813559322033898	0.4642857142857143	33.55634918610404	16.727377581653574	4.055770840495777
1407	69.0	0.9078947368421053	0.575	36.14213562373095	17.132147781688627	5.23741264102332
1408	81.0	0.7363636363636363	0.27	58.83452377915606	30.739259290543	4.251246228454775
1409	34.0	0.918918918918919	0.5666666666666667	23.313708498984763	11.297631137051656	3.814496284202351
1410	32.0	1.0	0.8	21.071067811865476	9.919083046158827	4.056543050850632
1411	76.0	0.7755102040816326	0.30039525691699603	54.21320343559642	28.42755495841988	3.7812619323049614
1412	80.0	0.7920792079207921	0.2898550724637681	55.45584412271571	28.78206341045771	3.790491503273885
1413	142.0	0.7319587628865979	0.1574279379157428	95.91168824543142	51.062741611221824	4.024487358028213
1414	64.0	0.8	0.4155844155844156	46.14213562373095	24.63825455966708	3.4025734383028996
1415	78.0	0.8666666666666667	0.3277310924369748	44.526911934581186	22.344544549857076	4.631676459050179
1416	125.0	0.6983240223463687	0.5482456140350878	81.38477631085023	42.783811384287496	4.689366208104407
1417	40.0	0.8888888888888888	0.6666666666666666	26.656854249492376	13.094667743232957	3.986185732543615
1418	33.0	0.868421052631579	0.5	23.899494936611667	12.315378296479867	3.82358409601439
1419	53.0	0.9137931034482759	0.452991452991453	32.384776310850235	15.867387158101057	4.275943936049978
1420	38.0	0.8837209302325582	0.7307692307692307	27.65685424949238	14.369934165334424	3.3747071863570173
1421	67.0	0.8375	0.6090909090909091	45.89949493661166	24.234564045828776	3.84121897386948
1422	50.0	0.8771929824561403	0.3968253968253968	31.97056274847714	16.40570641880775	3.9539343570537677
1423	153.0	0.75	0.6219512195121951	88.14213562373095	46.36825068349947	4.719816679638838
1424	39.0	0.75	0.375	26.9350288425444	14.373545813340835	4.28099141831104
1425	56.0	0.875	0.3916083916083916	34.62741699796952	16.86021559313134	4.485062230823039
1426	34.0	0.8095238095238095	0.38636363636363635	26.970562748477143	13.824060623404083	3.378517281636612
1427	37.0	0.8809523809523809	0.7115384615384616	27.656854249492383	14.36909173283061	3.3458410013800446
1428	66.0	0.8048780487804879	0.4342105263157895	44.14213562373095	22.992059960703827	3.9226543731117793
1429	60.0	0.7692307692307693	0.26666666666666666	41.8700576850888	22.24732753738669	4.1658366773090805
1430	51.0	0.8947368421052632	0.40476190476190477	33.79898987322333	16.974641188358017	4.02337979528349
1431	58.0	0.8787878787878788	0.4264705882352941	38.384776310850235	19.201301377963762	3.930388839172231
1432	46.0	0.7931034482758621	0.575	33.48528137423857	17.19770787032966	3.4908328447650616
1433	61.0	0.8970588235294118	0.3961038961038961	36.62741699796952	17.91336197317193	4.4092495540925345
1434	90.0	0.8490566037735849	0.42857142857142855	49.21320343559642	24.0603949627692	4.9402465738927335
1435	86.0	0.7226890756302521	0.28762541806020064	56.698484809834994	28.592199202789867	4.381538636316678
1436	35.0	0.8974358974358975	0.6363636363636364	24.48528137423857	11.828453974149507	3.889011606475902
1437	56.0	0.875	0.3393939393939394	36.87005768508881	18.253416312287086	3.978454354743907
1438	58.0	0.9354838709677419	0.48333333333333334	31.798989873223327	15.098324528954464	5.009638935946408
1439	52.0	0.9285714285714286	0.5	30.97056274847714	14.901181302528888	4.507298806904824
1440	50.0	0.9803921568627451	0.5	28.384776310850235	13.980041597566991	4.548234484972885
1441	40.0	0.8888888888888888	0.47619047619047616	27.556349186104047	13.39892833512146	3.8715267621804323
1442	46.0	0.8846153846153846	0.42592592592592593	30.970562748477143	14.615558326265107	4.329069453724686
1443	69.0	0.8214285714285714	0.5476190476190477	45.31370849898475	23.404270403638943	4.110305490517361
1444	60.0	0.8450704225352113	0.3333333333333333	39.45584412271571	20.375369524454197	4.009971608066401
1445	62.0	0.9117647058823529	0.45925925925925926	36.97056274847714	18.026455697556074	4.424892466481804
1446	55.0	0.8461538461538461	0.6470588235294118	36.48528137423857	18.527241061866082	4.09129490594409
1447	91.0	0.7982456140350878	0.7583333333333333	60.89949493661167	35.808627105342154	3.971997195647964
1448	34.0	0.9714285714285714	0.85	22.242640687119287	10.638556520175914	4.006613167883458
1449	62.0	0.9841269841269841	0.3974358974358974	34.87005768508881	17.331754089440366	4.539742239427353
1450	53.0	0.828125	0.3680555555555556	38.384776310850235	19.64106809019152	3.6139685869085434
1451	47.0	0.9215686274509803	0.4519230769230769	31.556349186104047	15.600446050906534	3.833746025748058
1452	37.0	0.8809523809523809	0.42045454545454547	26.97056274847714	13.528319676402717	3.6191875500839377
1453	74.0	0.8505747126436781	0.3557692307692308	42.2842712474619	21.091290257961997	4.733865652922548
1454	45.0	0.9	0.45918367346938777	31.556349186104043	15.562751651842296	3.6721535425910274
1455	32.0	0.8648648648648649	0.48484848484848486	22.899494936611667	11.70552238937667	3.5833114003392894
1456	41.0	0.8367346938775511	0.41836734693877553	31.31370849898476	16.309388405054616	3.3933545654744255
1457	36.0	0.9473684210526315	0.4675324675324675	26.14213562373095	12.820655364812126	3.612554373726957
1458	50.0	0.9433962264150944	0.8333333333333334	30.82842712474619	15.682955468590189	4.130291487318674
1459	38.0	0.8636363636363636	0.6333333333333333	27.071067811865476	13.722833246512764	3.622746320362546
1460	70.0	0.8974358974358975	0.3888888888888889	39.45584412271571	20.039124510418464	4.571519985562229
1461	73.0	0.9012345679012346	0.38421052631578945	44.04163056034262	21.389546610061647	4.367668092284281
1462	75.0	0.872093023255814	0.625	43.89949493661166	22.03464928771756	4.496271009348766
1463	70.0	0.8974358974358975	0.3977272727272727	40.62741699796952	19.788770894711767	4.558514745033753
1464	74.0	0.8409090909090909	0.30578512396694213	49.45584412271571	25.29086768491135	3.8592175787210174
1465	76.0	0.8941176470588236	0.8260869565217391	48.48528137423857	25.66529553246113	4.073300161601144
1466	39.0	0.8863636363636364	0.4642857142857143	26.935028842544405	14.016071090376435	3.6879578686308174
1467	39.0	0.975	0.6190476190476191	23.31370849898476	10.50907159609777	4.746005551166906
1468	38.0	0.8636363636363636	0.35185185185185186	27.142135623730947	15.395627852284534	3.355999355872994
1469	58.0	0.8529411764705882	0.4027777777777778	38.384776310850235	19.17868115344441	3.9967074929342004
1470	69.0	0.7340425531914894	0.31363636363636366	47.21320343559643	24.040975845728465	4.440837916620448
1471	46.0	0.8214285714285714	0.4380952380952381	32.3492424049175	16.606912108098637	3.6571753419167488
1472	48.0	0.9056603773584906	0.43636363636363634	29.798989873223327	14.177710750882966	4.473628415238675
1473	62.0	0.8378378378378378	0.3315508021390374	43.42031021678297	21.092962732708735	4.020050314377891
1474	63.0	0.9	0.4090909090909091	36.04163056034261	17.627052194675432	4.626547822987194
1475	85.0	0.8018867924528302	0.3269230769230769	52.31980515339463	25.025384288337456	4.896835646876521
1476	57.0	0.8507462686567164	0.40714285714285714	35.17766952966369	17.000512707005097	4.734319095911566
1477	84.0	0.865979381443299	0.3888888888888889	45.45584412271571	22.474893491636493	5.078233904789134
1478	64.0	0.8648648648648649	0.4444444444444444	40.384776310850235	19.92732069061832	4.162182731843352
1479	44.0	0.8461538461538461	0.4074074074074074	30.384776310850235	14.802882853321154	3.909972170149861
1480	40.0	1.0	0.40404040404040403	27.213203435596427	13.464618431151704	3.828060932572757
1481	70.0	0.8974358974358975	0.3349282296650718	45.4558441227157	23.33452135787075	3.9934270918409562
1482	61.0	0.8356164383561644	0.3588235294117647	40.627416997969526	20.35907101802881	3.9326537578353027
1483	90.0	0.703125	0.22332506203473945	65.11269837220809	37.550650276058214	3.561525840746549
1484	76.0	0.8539325842696629	0.3333333333333333	46.2842712474619	23.61958490486995	4.295069137271113
1485	35.0	0.9210526315789473	0.5555555555555556	23.313708498984763	11.066575006465197	4.0879488486948
1486	74.0	0.8409090909090909	0.37373737373737376	44.627416997969526	22.229993058511276	4.513895630271068
1487	60.0	0.9090909090909091	0.35502958579881655	36.2842712474619	17.92661674395642	4.490579139063274
1488	39.0	0.8125	0.52	31.27817459305202	16.773006539272416	3.2135651760043906
1489	72.0	0.8888888888888888	0.34615384615384615	42.2842712474619	21.483241159583514	4.377056189280075
1490	41.0	0.9318181818181818	0.37962962962962965	28.627416997969522	13.818821859928763	3.8795451170868214
1491	62.0	0.9117647058823529	0.4305555555555556	38.384776310850235	18.831398473292527	4.240024432764521
1492	38.0	0.95	0.5277777777777778	24.14213562373095	11.829338757621937	4.060516862297512
1493	42.0	0.9545454545454546	0.8076923076923077	26.65685424949238	13.05912888553034	4.033725837774185
1494	70.0	0.8433734939759037	0.6086956521739131	47.89949493661166	25.270797516316556	3.6260757772542713
1495	57.0	0.9193548387096774	0.475	34.970562748477136	16.93758715036672	4.496188386438238
1496	45.0	0.9375	0.45454545454545453	28.384776310850235	13.431397770726043	4.307045430952478
1497	43.0	0.86	0.4725274725274725	30.14213562373095	14.786727282284136	3.8225325675706454
1498	79.0	0.7821782178217822	0.3134920634920635	51.4558441227157	26.0941670993971	4.175995625367535
1499	81.0	0.8804347826086957	0.7043478260869566	48.48528137423857	24.94571754151317	4.413248333551814
1500	75.0	0.7575757575757576	0.375	53.34924240491749	28.22075278361339	3.923462344743691
1501	89.0	0.8557692307692307	0.312280701754386	49.941125496954285	25.44985005583013	4.648711958086481
1502	44.0	0.88	0.6285714285714286	31.071067811865476	15.888566953784354	3.6589822217268906
1503	60.0	0.9230769230769231	0.4195804195804196	34.04163056034262	16.3800164894799	4.784413794805198
1504	76.0	0.9047619047619048	0.37254901960784315	42.284271247461895	20.590172079784157	4.758482076777794
1505	51.0	0.9444444444444444	0.796875	32.656854249492376	16.36948202892397	3.9820913561579006
1506	36.0	0.8571428571428571	0.4090909090909091	26.14213562373095	13.257233819053067	3.474609612716621
1507	79.0	0.8315789473684211	0.33760683760683763	45.698484809834994	23.261018774326566	4.634760643371997
1508	63.0	0.84	0.5294117647058824	38.14213562373095	19.29962891727659	4.335514323767328
1509	56.0	0.9032258064516129	0.37333333333333335	36.04163056034262	18.023751609518346	4.2572255936371945
1510	54.0	0.9473684210526315	0.48214285714285715	32.97056274847714	15.559806147102785	4.423342406123615
1511	79.0	0.9080459770114943	0.79	43.65685424949238	22.480206660673286	4.601786666452903
1512	52.0	0.9285714285714286	0.43333333333333335	31.213203435596427	14.89909806338123	4.495791717811121
1513	78.0	0.896551724137931	0.3058823529411765	45.94112549695428	23.445203251892575	4.44769721905579
1514	57.0	0.8382352941176471	0.36538461538461536	35.45584412271571	17.01475855893113	4.524546551677908
1515	40.0	0.8163265306122449	0.4444444444444444	31.071067811865476	16.928597271620372	3.2561625290036305
1516	52.0	0.8666666666666667	0.5777777777777777	36.48528137423857	19.193547630656003	3.7595686679025087
1517	43.0	0.8431372549019608	0.4725274725274725	30.72792206135785	15.454945896709138	3.7617278598407937
1518	44.0	0.88	0.6285714285714286	30.48528137423857	15.295024717892126	3.6944547281802
1519	44.0	1.0	0.9166666666666666	31.656854249492383	17.002673586554234	3.1908961408698624
1520	69.0	0.8734177215189873	0.69	42.485281374238575	21.618185821607312	4.253416851185736
1521	38.0	0.9047619047619048	0.5277777777777778	26.727922061357855	13.07384670895511	3.7630313321736963
1522	76.0	0.8172043010752689	0.329004329004329	49.4558441227157	25.239036171072197	4.059723865541892
1523	37.0	0.9736842105263158	0.8409090909090909	23.65685424949238	11.3368554122546	4.078327880696484
1524	70.0	0.875	0.7	41.89949493661167	22.102302952179443	4.236002173531252
1525	56.0	0.8888888888888888	0.5333333333333333	34.72792206135785	16.789583124966875	4.287820972698045
1526	54.0	0.8571428571428571	0.4	35.79898987322333	17.756733233466306	3.947729762810157
1527	56.0	0.8235294117647058	0.5490196078431373	36.72792206135785	18.52202407091361	4.193767463866651
1528	40.0	0.9090909090909091	0.7142857142857143	28.656854249492376	14.630219616235815	3.4636215123348566
1529	40.0	0.8	0.5333333333333333	29.65685424949238	17.44273856208128	3.056283929035819
1530	181.0	0.4701298701298701	0.2914653784219002	114.77564927611033	31.487203652813342	18.675647480569005
1531	44.0	0.8627450980392157	0.6875	31.863961030678926	16.619811886167415	3.582099893256448
1532	76.0	0.7307692307692307	0.33043478260869563	50.21320343559643	27.569228501008364	4.125955942004852
1533	37.0	0.9024390243902439	0.6166666666666667	23.899494936611664	11.300732373443699	4.191344700095833
1534	51.0	0.9272727272727272	0.425	34.384776310850235	16.89284464211164	3.821332276383515
1535	41.0	0.8541666666666666	0.5694444444444444	27.899494936611667	13.766813821736116	3.8459479305354036
1536	51.0	0.8793103448275862	0.5204081632653061	32.72792206135785	16.094948780759175	4.125379031905778
1537	48.0	0.8571428571428571	0.6857142857142857	31.899494936611664	15.104272860499226	4.493031297963037
1538	77.0	0.8191489361702128	0.3333333333333333	50.04163056034261	25.22579687122896	4.058586637239716
1539	93.0	0.744	0.2888198757763975	56.52691193458118	28.27053824404482	4.983281057679444
1540	58.0	0.8055555555555556	0.25892857142857145	41.52691193458119	21.05516679342217	3.86819696163346
1541	91.0	0.8053097345132744	0.40444444444444444	55.79898987322333	28.28257148942035	4.295961512391813
1542	71.0	0.7553191489361702	0.4409937888198758	49.55634918610404	25.620456280252945	3.9342034706659796
1543	42.0	0.9767441860465116	0.875	25.82842712474619	12.629023146594651	4.174191434999016
1544	39.0	0.9512195121951219	0.43333333333333335	25.79898987322333	12.165442612221288	4.111452806680125
1545	82.0	0.9010989010989011	0.3416666666666667	45.112698372208094	22.785396615963112	4.771769269095099
1546	56.0	0.875	0.3660130718954248	38.59188309203678	19.935690420247955	3.9053707810426457
1547	39.0	0.9285714285714286	0.7090909090909091	25.071067811865476	12.134022323121984	4.140237992923322
1548	51.0	0.9107142857142857	0.4722222222222222	30.97056274847714	15.262175207741544	4.31847717889704
1549	60.0	0.8571428571428571	0.4411764705882353	38.970562748477136	19.602435431217526	4.0340319847315
1550	49.0	0.9074074074074074	0.4188034188034188	31.798989873223327	15.526008966156656	4.037632864955549
1551	39.0	0.9512195121951219	0.8863636363636364	24.82842712474619	12.180911966578652	4.0757302359634435
1552	45.0	1.0	0.9375	26.82842712474619	13.226877983484274	4.297897280326884
1553	73.0	0.8390804597701149	0.33796296296296297	43.698484809834994	21.73700718654233	4.496092452266772
1554	32.0	0.7441860465116279	0.3516483516483517	26.31370849898476	15.670931337159686	2.896663775108626
1555	72.0	0.8888888888888888	0.375	40.2842712474619	19.78191099904039	4.709139754354806
1556	40.0	0.8	0.625	32.44974746830583	17.78982375061399	3.143592041294536
1557	49.0	0.8909090909090909	0.3888888888888889	33.21320343559643	16.435727708723743	3.89032900484094
1558	32.0	0.9142857142857143	0.5333333333333333	24.106601717798213	11.7157562098132	3.51209430856055
1559	46.0	0.8846153846153846	0.6388888888888888	27.899494936611664	13.055651090892788	4.658455036418119
1560	41.0	0.9318181818181818	0.5125	26.14213562373095	12.52682941448746	4.272056448087273
1561	55.0	0.8208955223880597	0.5729166666666666	36.48528137423857	18.075345753537725	4.147275300602959
1562	66.0	0.8571428571428571	0.3333333333333333	44.04163056034261	22.62647505910906	3.8885318128294912
1563	48.0	0.8421052631578947	0.5333333333333333	33.89949493661167	17.155752384452267	3.651429569516313
1564	89.0	0.8476190476190476	0.30272108843537415	52.526911934581186	26.873510619992928	4.3586248861939145
1565	57.0	0.8142857142857143	0.3352941176470588	40.04163056034261	20.487849120411745	3.768700242203006
1566	40.0	0.9090909090909091	0.7692307692307693	27.65685424949238	13.975370988710813	3.683613134939686
1567	50.0	0.8771929824561403	0.5555555555555556	32.89949493661167	16.313412755723853	4.0180298980204565
1568	41.0	0.82	0.4880952380952381	29.692388155425117	15.548975082959448	3.641225505978676
1569	48.0	0.7868852459016393	0.46153846153846156	32.142135623730944	16.2094657500709	4.0888259775950475
1570	90.0	0.75	0.45918367346938777	59.72792206135785	32.85192806418943	3.9322921090320015
1571	78.0	0.8571428571428571	0.3611111111111111	43.66295090390226	21.658641284578334	4.975935183183927
1572	85.0	0.8018867924528302	0.39351851851851855	54.384776310850235	27.7851109793444	4.2489073185759105
1573	101.0	0.6917808219178082	0.2506203473945409	71.11269837220809	37.76517063501431	4.318319281687657
1574	44.0	0.9361702127659575	0.5714285714285714	26.727922061357855	12.797970674932081	4.458852777473352
1575	86.0	0.7610619469026548	0.3412698412698413	60.17766952966369	32.458795584056595	3.643879826462724
1576	68.0	0.7727272727272727	0.38636363636363635	47.14213562373095	26.380741067813116	3.577771002967741
1577	40.0	0.851063829787234	0.625	31.65685424949238	17.12764962052746	3.0795484208639405
1578	46.0	0.8846153846153846	0.5897435897435898	29.899494936611664	14.495516663067619	4.085688572697759
1579	100.0	0.9009009009009009	0.35714285714285715	50.526911934581186	24.922292173972465	5.272509155530296
1580	37.0	0.9024390243902439	0.42045454545454547	25.556349186104043	13.143285205965428	3.6363958347068963
1581	42.0	0.9130434782608695	0.4772727272727273	27.556349186104043	13.478191767858421	4.017876968121972
1582	82.0	0.82	0.26031746031746034	52.76955262170047	27.307716704989176	4.0437193354389445
1583	43.0	0.8958333333333334	0.41346153846153844	31.763455967290593	15.865083051336704	3.52117210948207
1584	45.0	0.9	0.4945054945054945	29.520815280171306	14.968588991527966	3.840345971778416
1585	48.0	0.8727272727272727	0.5714285714285714	31.31370849898476	15.490085129242363	4.026169453289603
1586	60.0	0.8450704225352113	0.5263157894736842	41.31370849898476	21.170592837297722	3.6680904850135914
1587	70.0	0.8333333333333334	0.6730769230769231	50.692388155425114	29.034594793503285	3.463580056780141
1588	64.0	0.810126582278481	0.5818181818181818	45.27817459305203	24.558237414408925	3.7105222135874034
1589	44.0	0.9166666666666666	0.7857142857142857	30.242640687119284	15.993888115316246	3.633704365734174
1590	74.0	0.7708333333333334	0.3854166666666667	51.3492424049175	26.82713554399374	3.86375613961067
1591	71.0	0.7319587628865979	0.26296296296296295	46.420310216782966	24.092273641268402	4.695991156363411
1592	51.0	0.9107142857142857	0.7285714285714285	31.65685424949238	15.63770694103493	4.204178472452178
1593	53.0	0.8833333333333333	0.6625	34.48528137423857	17.475343308973272	4.070846643618299
1594	60.0	0.9230769230769231	0.4444444444444444	35.798989873223334	17.531907377140232	4.424803994081845
1595	91.0	0.8921568627450981	0.2275	57.254833995939045	31.38164417456828	4.006641300241803
1596	63.0	0.7411764705882353	0.3181818181818182	46.384776310850235	24.830225166351855	3.599236197675771
1597	68.0	0.8717948717948718	0.6538461538461539	51.44974746830583	27.74239904759496	3.1709299604541745
1598	59.0	0.9365079365079365	0.5042735042735043	32.970562748477136	15.568838542301464	4.825147738789538
1599	57.0	0.7916666666666666	0.2714285714285714	40.62741699796952	19.753839956334392	4.66343665016635
1600	37.0	0.9487179487179487	0.6607142857142857	21.899494936611667	9.83455105838933	4.754953428290043
1601	32.0	0.9696969696969697	0.7111111111111111	21.071067811865476	9.908576007937024	4.085966408933729
1602	78.0	0.8666666666666667	0.43333333333333335	43.21320343559642	20.985556879687948	4.879436525432667
1603	51.0	0.8793103448275862	0.3923076923076923	32.62741699796952	16.340815452264554	4.060439607861208
1604	60.0	0.8955223880597015	0.625	35.31370849898476	17.61777524705198	4.502418585842536
1605	70.0	0.875	0.43209876543209874	42.384776310850235	20.836923126030978	4.336153419404124
1606	51.0	0.9444444444444444	0.53125	29.556349186104043	14.118283400153535	4.598165307836733
1607	52.0	0.9122807017543859	0.8125	34.071067811865476	17.379692070903484	4.073238752488712
1608	55.0	0.9322033898305084	0.4583333333333333	31.798989873223334	15.794770219438277	4.48183964547011
1609	55.0	0.6790123456790124	0.21484375	43.62741699796952	25.964487670551698	4.05883484960244
1610	61.0	0.8133333333333334	0.3177083333333333	40.87005768508881	20.47818788124711	4.279651242562061
1611	68.0	0.8717948717948718	0.4722222222222222	41.55634918610404	20.763444557582762	4.299407684363813
1612	45.0	0.9375	0.6818181818181818	26.485281374238568	12.463035179416915	4.589108258740854
1613	59.0	0.8676470588235294	0.42142857142857143	35.21320343559643	17.60862789173428	4.473420335568358
1614	60.0	0.9230769230769231	0.4444444444444444	36.384776310850235	17.84359100406365	4.43241018856545
1615	42.0	0.9130434782608695	0.8076923076923077	28.242640687119284	14.141171706480408	3.8011881662607796
1616	49.0	0.7903225806451613	0.6125	34.55634918610405	17.46104745213253	4.257217421636354
1617	46.0	0.8518518518518519	0.4423076923076923	31.556349186104043	15.552242565287175	3.898906923489087
1618	41.0	0.9111111111111111	0.7321428571428571	28.485281374238568	14.688879895272043	3.6548007980996475
1619	63.0	0.863013698630137	0.6847826086956522	45.86396103067892	24.90269046646501	3.2595188389995475
1620	44.0	0.9361702127659575	0.8148148148148148	32.03553390593274	18.300709918270613	3.0344659216179086
1621	82.0	0.845360824742268	0.30036630036630035	50.90559159102154	25.770559690742527	4.368192837898179
1622	105.0	0.8203125	0.29411764705882354	56.76955262170047	29.313334929400746	5.115576305789667
1623	82.0	0.8631578947368421	0.3215686274509804	46.526911934581186	23.493553214447623	4.5989045925665835
1624	35.0	0.875	0.4166666666666667	26.556349186104047	13.17739634373812	3.5214069961721677
1625	60.0	0.7692307692307693	0.39215686274509803	40.38477631085023	20.155252688243227	4.346800888234142
1626	67.0	0.7790697674418605	0.319047619047619	48.00609665440988	25.197065753084953	3.7706958220594764
1627	63.0	0.8181818181818182	0.45	42.935028842544405	22.55609884730454	3.706195388331174
1628	61.0	0.9242424242424242	0.46923076923076923	33.79898987322333	16.230549724423547	4.877158016354347
1629	63.0	0.84	0.6631578947368421	41.071067811865476	21.554106236077708	3.9991174958778535
1630	43.0	0.9555555555555556	0.4777777777777778	26.763455967290593	12.879574946193667	4.271068067141131
1631	70.0	0.8235294117647058	0.4375	45.55634918610404	23.288096352816996	4.0610741638084535
1632	95.0	0.8558558558558559	0.2638888888888889	54.42640687119285	27.73610219319607	4.517561080967693
1633	59.0	0.855072463768116	0.38562091503267976	38.59188309203678	19.610737760878962	3.8825553373713197
1634	62.0	0.8611111111111112	0.5904761904761905	44.485281374238575	23.55489267840459	3.439610833835509
1635	39.0	0.8666666666666667	0.6964285714285714	27.242640687119284	14.748491584100973	3.3833637843599953
1636	67.0	0.7362637362637363	0.41875	40.72792206135786	21.76697315343351	5.045808671653848
1637	50.0	0.8928571428571429	0.7142857142857143	31.071067811865476	15.624961047527037	4.171689377609845
1638	33.0	0.9705882352941176	0.515625	22.14213562373095	11.080740097609809	3.738162165175874
1639	36.0	0.9	0.5454545454545454	25.31370849898476	12.449836653808486	3.7533967345023886
1640	99.0	0.6073619631901841	0.36	63.83452377915607	26.587628025562594	8.729364289354942
1641	64.0	0.8533333333333334	0.41830065359477125	40.384776310850235	19.756669862029977	4.406823086164957
1642	65.0	0.7831325301204819	0.2813852813852814	47.04163056034262	25.1004759964308	3.4547554937841656
1643	66.0	0.9565217391304348	0.4230769230769231	35.45584412271572	17.45911210302905	4.86421421856921
1644	33.0	0.868421052631579	0.6346153846153846	25.65685424949238	13.66230940143231	3.108192569353519
1645	61.0	0.7922077922077922	0.48412698412698413	43.692388155425114	23.56029691118438	3.717195513500944
1646	77.0	0.5789473684210527	0.28205128205128205	50.55634918610404	27.290780152071704	6.708741544325581
1647	45.0	0.9	0.5769230769230769	28.727922061357855	14.00657227557114	4.199897970873236
1648	65.0	0.8783783783783784	0.31862745098039214	41.698484809835	21.11659647553646	4.03052018160576
1649	39.0	0.9069767441860465	0.75	27.656854249492376	14.530932165536825	3.4988405912173284
1650	52.0	0.8813559322033898	0.4642857142857143	33.55634918610404	16.192234072068675	4.228078111002058
1651	81.0	0.8526315789473684	0.7043478260869566	48.485281374238575	25.23242938607659	4.293529906900284
1652	57.0	0.8507462686567164	0.5588235294117647	36.14213562373095	18.25371172627158	4.11708167925589
1653	55.0	0.9482758620689655	0.5729166666666666	29.556349186104043	13.744821493440883	5.119034109343199
1654	60.0	0.8450704225352113	0.6	40.071067811865476	21.14177129726599	3.89742874964308
1655	67.0	0.788235294117647	0.5317460317460317	46.14213562373095	23.40755484868319	4.173977182260193
1656	40.0	0.8695652173913043	0.6666666666666666	26.485281374238568	12.767023559064615	4.122269938066781
1657	32.0	0.8205128205128205	0.6153846153846154	23.242640687119284	13.868221034953857	3.1574230514239594
1658	77.0	0.8279569892473119	0.2894736842105263	49.11269837220809	25.42681807217378	4.145699363641553
1659	73.0	0.8795180722891566	0.28627450980392155	45.941125496954285	24.12271276463599	4.1575920235693475
1660	73.0	0.9125	0.32589285714285715	42.52691193458118	21.326085799753084	4.473908125509611
1661	54.0	0.9152542372881356	0.42857142857142855	33.79898987322333	16.735560587080723	4.174916545259495
1662	36.0	0.9	0.6	23.899494936611667	11.469937095756922	4.028730131960863
1663	81.0	0.84375	0.36818181818181817	48.04163056034262	23.972198235031108	4.500850619718879
1664	101.0	0.8278688524590164	0.2927536231884058	56.76955262170047	28.743679559070213	4.8473090939761025
1665	58.0	0.8787878787878788	0.3020833333333333	35.62741699796952	20.474272101150714	3.8330679915290946
1666	48.0	0.8421052631578947	0.7058823529411765	34.69238815542512	17.913372070616038	3.718383901300533
1667	52.0	0.8387096774193549	0.4642857142857143	36.14213562373095	18.302060733733583	3.8011543091749362
1668	46.0	0.7931034482758621	0.36507936507936506	33.7634559672906	17.385873565501086	3.6136453202433216
1669	44.0	0.8627450980392157	0.6875	32.65685424949238	17.502325394396998	3.278909943372207
1670	74.0	0.8131868131868132	0.4805194805194805	47.55634918610404	24.113336036084547	4.300515326933757
1671	33.0	0.825	0.6	25.31370849898476	11.975787183312265	4.079128688007847
1672	44.0	0.8	0.55	33.10660171779821	17.426435811911023	3.4553103484475556
1673	61.0	0.8840579710144928	0.38125	39.21320343559643	19.575960287186255	4.151297432013322
1674	60.0	0.9230769230769231	0.42857142857142855	35.79898987322333	17.465899575040186	4.460707072894009
1675	63.0	0.875	0.4090909090909091	37.21320343559643	17.868738125023608	4.662962495592425
1676	58.0	0.90625	0.5918367346938775	33.31370849898476	16.115509637576427	4.625342949127482
1677	72.0	0.8674698795180723	0.42105263157894735	43.21320343559643	21.196265307588508	4.5105299267598715
1678	54.0	0.8852459016393442	0.5934065934065934	31.31370849898476	14.700081464852797	4.847841711668838
1679	53.0	0.8833333333333333	0.3706293706293706	34.62741699796952	17.631193376709838	3.9884634943520947
1680	45.0	0.9	0.75	31.65685424949238	16.3763656703792	3.5195861882042956
1681	47.0	0.8103448275862069	0.39166666666666666	34.97056274847714	17.696159800857092	3.5634744580109112
1682	67.0	0.9054054054054054	0.39880952380952384	38.42031021678297	18.442709312073085	4.753411463994381
1683	113.0	0.8188405797101449	0.25223214285714285	67.01219330881976	33.72652068604882	4.469621401033473
1684	53.0	0.9464285714285714	0.6794871794871795	29.899494936611667	13.981642389339584	4.859540687223859
1685	58.0	0.90625	0.6904761904761905	32.48528137423857	15.606213709891419	4.9105149079715815
1686	71.0	0.9342105263157895	0.3901098901098901	38.8700576850888	19.52692828659056	4.658162359808163
1687	57.0	0.890625	0.3958333333333333	36.62741699796952	17.921341044190523	4.12635770180677
1688	50.0	0.9433962264150944	0.4807692307692308	31.556349186104047	15.155378115637475	4.270563683175403
1689	63.0	0.8513513513513513	0.4090909090909091	37.21320343559643	17.85484124840312	4.707339011348833
1690	55.0	0.873015873015873	0.3819444444444444	37.21320343559643	18.51320093114939	3.8873266698672504
1691	69.0	0.7752808988764045	0.40350877192982454	43.798989873223334	22.252597888726932	4.465485387996442
1692	48.0	0.9056603773584906	0.5	28.556349186104043	13.165454134810446	4.652208039890808
1693	46.0	0.8846153846153846	0.7666666666666667	28.48528137423857	13.343536706036668	4.651882336330145
1694	35.0	0.875	0.35353535353535354	27.14213562373095	13.833486808989722	3.3875446907809144
1695	38.0	0.8085106382978723	0.5277777777777778	27.313708498984763	13.539046720341194	3.8383583818936517
1696	70.0	0.8860759493670886	0.37433155080213903	41.45584412271571	20.689481071430514	4.358719332488423
1697	43.0	0.9347826086956522	0.4777777777777778	26.970562748477143	13.519156296941137	4.077052063349167
1698	49.0	0.9245283018867925	0.5833333333333334	31.313708498984763	15.428142336314213	4.062803002897126
1699	51.0	0.8947368421052632	0.40476190476190477	33.798989873223334	16.677415407528066	3.967950402395668
1700	43.0	0.8431372549019608	0.41346153846153844	30.142135623730947	15.86427078566788	3.527283989368401
1701	55.0	0.8333333333333334	0.5092592592592593	38.106601717798206	19.888861382999085	3.657502579527822
1702	45.0	0.8333333333333334	0.5625	33.071067811865476	17.566053118523342	3.4185694878690387
1703	62.0	0.8266666666666667	0.45588235294117646	40.14213562373095	19.810940418550203	4.455947023268258
1704	44.0	0.88	0.5641025641025641	29.899494936611667	14.939137565888831	3.842436407773027
1705	91.0	0.8921568627450981	0.2394736842105263	55.0477272147525	28.579001512117905	4.199125410736316
1706	57.0	0.8507462686567164	0.59375	35.89949493661166	17.90650052917901	4.302778449712284
1707	68.0	0.8717948717948718	0.5	38.970562748477136	19.144533256958127	4.715320902920059
1708	64.0	0.8311688311688312	0.47058823529411764	39.55634918610404	19.60102665691085	4.429895342451126
1709	74.0	0.925	0.37948717948717947	40.2842712474619	19.83884719734594	4.794169077846249
1710	33.0	0.9166666666666666	0.55	23.31370849898476	10.8421898678106	4.003751070592065
1711	50.0	0.9433962264150944	0.46296296296296297	30.97056274847714	14.90185629569813	4.351951164978991
1712	52.0	0.896551724137931	0.7647058823529411	35.656854249492376	18.759010773204793	3.6086828253343968
1713	43.0	0.8775510204081632	0.6142857142857143	29.31370849898476	14.550908302794426	3.970769612688251
1714	55.0	0.8870967741935484	0.35714285714285715	35.45584412271571	17.475084721045135	4.142494051595177
1715	32.0	0.8648648648648649	0.45714285714285713	24.9350288425444	12.074496591770668	3.455561756837593
1716	48.0	0.8	0.5333333333333333	35.48528137423857	19.968835673111712	3.172545713572244
1717	39.0	0.9069767441860465	0.65	25.899494936611667	12.522625107752633	3.970523516097088
1718	56.0	0.9032258064516129	0.3888888888888889	34.04163056034262	17.473597517223553	4.334828340875161
1719	84.0	0.8076923076923077	0.2625	52.76955262170047	27.013206486894816	4.375624038605564
1720	37.0	0.9736842105263158	0.8809523809523809	26.035533905932738	14.51264122253273	3.146491786181374
1721	44.0	0.8627450980392157	0.5238095238095238	31.899494936611664	16.170136619217722	3.515877196324649
1722	81.0	0.9101123595505618	0.32793522267206476	47.11269837220809	23.5123113296729	4.472789376226639
1723	129.0	0.6172248803827751	0.403125	77.87615433949868	24.69362403060442	13.040439699778599
1724	63.0	0.863013698630137	0.33689839572192515	40.2842712474619	20.037927010792856	4.171342758598208
1725	94.0	0.8867924528301887	0.24736842105263157	56.42640687119285	29.845128830108663	4.340928309287772
1726	46.0	0.92	0.38016528925619836	30.041630560342618	14.76603599805129	4.001665933411702
1727	79.0	0.7452830188679245	0.23372781065088757	58.87005768508881	32.15076307390022	3.4931148689175253
1728	32.0	1.0	0.9696969696969697	23.414213562373092	12.335164828452097	3.2307055970667378
1729	89.0	0.8018018018018018	0.23421052631578948	57.01219330881976	29.90996579757398	4.192584067470362
1730	32.0	0.9696969696969697	0.6666666666666666	20.485281374238568	9.32176226817582	4.356575285199782
1731	64.0	0.8648648648648649	0.6736842105263158	41.071067811865476	21.021950550210324	4.128248879914083
1732	43.0	0.9347826086956522	0.5375	26.14213562373095	12.302781879918955	4.490856088759226
1733	35.0	0.8974358974358975	0.6730769230769231	27.071067811865476	13.803112889456045	3.4034485916544113
1734	32.0	0.8648648648648649	0.5333333333333333	24.899494936611667	12.681103751320663	3.2694965435432115
1735	55.0	0.7857142857142857	0.4365079365079365	40.14213562373095	20.567306685030825	3.5761530910320243
1736	40.0	0.8888888888888888	0.5	26.14213562373095	12.915751208795097	4.086975741609926
1737	72.0	0.9113924050632911	0.3673469387755102	40.284271247461895	20.038546269093224	4.659703452035989
1738	52.0	0.8524590163934426	0.5306122448979592	31.72792206135785	15.052834393204758	4.832494711132008
1739	64.0	0.8648648648648649	0.3764705882352941	39.420310216782966	19.960399262497887	4.128838218152143
1740	56.0	0.9333333333333333	0.5333333333333333	33.55634918610404	16.025423826794427	4.430538197852479
1741	106.0	0.8091603053435115	0.21810699588477367	67.84062043356596	35.35403326699067	4.420467618217371
1742	41.0	0.8913043478260869	0.6833333333333333	27.071067811865472	13.25296556701842	4.039904838430786
1743	46.0	0.92	0.7666666666666667	31.65685424949238	16.309627141943242	3.5958170031162493
1744	34.0	0.85	0.6181818181818182	24.48528137423857	12.068695917541866	3.6858286958522384
1745	32.0	0.9411764705882353	0.5079365079365079	22.727922061357855	10.691910001345256	3.886506853606882
1746	54.0	0.7012987012987013	0.39705882352941174	32.69238815542512	17.833924868827143	5.630405554536617
1747	77.0	0.875	0.4375	41.21320343559642	19.80662460713846	5.085990184148996
1748	54.0	0.8709677419354839	0.45	34.97056274847714	17.32165553213748	4.075256053680919
1749	51.0	0.9107142857142857	0.7285714285714285	30.485281374238568	15.259455663050106	4.354997856653929
1750	36.0	0.8780487804878049	0.4675324675324675	26.14213562373095	12.560811941711341	3.756979139395195
1751	41.0	0.7592592592592593	0.3904761904761905	32.89949493661167	18.767584558719687	3.110729745849178
1752	101.0	0.8859649122807017	0.29705882352941176	53.59797974644667	27.07154554745781	4.910328461814386
1753	172.0	0.7818181818181819	0.16862745098039217	92.95331880577405	50.42720061443344	4.989288863359843
1754	57.0	0.8769230769230769	0.3352941176470588	41.21320343559643	21.144319308134406	3.5661020546570925
1755	45.0	0.9375	0.4090909090909091	29.213203435596427	14.241524689735549	4.064141498101548
1756	59.0	0.7972972972972973	0.3881578947368421	37.72792206135786	21.5079396223559	3.765882923705994
1757	44.0	0.8301886792452831	0.41904761904761906	32.520815280171306	16.751395522027092	3.570170859417937
1758	62.0	0.8985507246376812	0.43356643356643354	35.21320343559643	17.19934022519245	4.8153814731242806
1759	54.0	0.9	0.4153846153846154	34.17766952966369	16.295478153266952	4.453607620495131
1760	45.0	0.8181818181818182	0.6	32.48528137423857	16.318821638360046	3.745912813257634
1761	63.0	0.8181818181818182	0.328125	40.8700576850888	20.588418098617645	4.340059102227099
1762	67.0	0.8271604938271605	0.5583333333333333	48.278174593052015	26.630334954917803	3.283127274739372
1763	55.0	0.873015873015873	0.5392156862745098	37.31370849898475	18.93132508752783	3.723275663983106
1764	72.0	0.935064935064935	0.43636363636363634	38.04163056034261	18.073197725787008	5.1073312607058
1765	64.0	0.927536231884058	0.41025641025641024	35.45584412271571	17.58722389835597	4.7662248477276705
1766	58.0	0.8529411764705882	0.48739495798319327	37.520815280171306	19.03905163224473	4.03045855690942
1767	61.0	0.8970588235294118	0.3465909090909091	39.45584412271571	19.95894109283494	3.923788034311459
1768	68.0	0.9066666666666666	0.40476190476190477	36.87005768508881	18.067579395524692	4.8974197405502515
1769	34.0	0.85	0.6538461538461539	25.449747468305834	13.518920928594525	3.3348358081898684
1770	57.0	0.890625	0.475	36.14213562373095	17.839580699949973	4.2299141389934265
1771	41.0	0.8913043478260869	0.6833333333333333	25.899494936611667	12.280356226845353	4.393303976433626
1772	33.0	0.9705882352941176	0.825	22.242640687119284	10.961172408794228	3.8568972329875244
1773	40.0	0.851063829787234	0.5128205128205128	28.485281374238575	14.677724771706256	3.6379108738451102
1774	46.0	0.8846153846153846	0.4791666666666667	28.97056274847714	13.599172327045693	4.447566582216232
1775	52.0	0.7027027027027027	0.4126984126984127	37.31370849898476	21.0009292368951	4.096761696025924
1776	51.0	0.8793103448275862	0.4857142857142857	34.14213562373095	16.987848243686685	3.879442578216065
1777	37.0	0.9736842105263158	0.578125	22.14213562373095	9.47438366779341	5.109263281654604
1778	73.0	0.8588235294117647	0.5793650793650794	44.72792206135785	22.620765264026343	4.359607418469299
1779	49.0	0.8909090909090909	0.3769230769230769	33.21320343559642	16.696623450637908	3.8079609062979034
1780	71.0	0.8352941176470589	0.46405228758169936	40.970562748477136	19.51178218311984	4.952836172493482
1781	96.0	0.7933884297520661	0.46153846153846156	56.556349186104036	28.615896274209906	4.649924716391039
1782	87.0	0.8529411764705882	0.42028985507246375	52.970562748477136	26.95672863065991	4.2731260778041715
1783	82.0	0.8817204301075269	0.3253968253968254	50.284271247461895	25.03654321492709	4.242311025347579
1784	39.0	0.7358490566037735	0.37142857142857144	28.106601717798213	15.923620265338284	4.071410653133861
1785	39.0	0.8863636363636364	0.4642857142857143	26.14213562373095	13.129265301784365	4.063084010387468
1786	49.0	0.8448275862068966	0.4375	36.14213562373095	18.469766628029827	3.4929212294694647
1787	35.0	0.9722222222222222	0.43209876543209874	23.556349186104043	12.410045018966906	3.55696599885501
1788	76.0	0.9620253164556962	0.3377777777777778	42.526911934581186	21.87446808435085	4.450484805252726
1789	40.0	0.851063829787234	0.40404040404040403	27.763455967290593	13.349207860790699	3.911348806921188
1790	78.0	0.6724137931034483	0.30952380952380953	57.21320343559642	32.10484435772491	3.7186835253959725
1791	50.0	0.9090909090909091	0.3968253968253968	33.79898987322333	16.68589665652435	3.908561470386459
1792	42.0	0.9130434782608695	0.525	26.14213562373095	12.537954225347448	4.277947829268157
1793	84.0	0.8571428571428571	0.25925925925925924	51.012193308819754	26.200818590404328	4.183176377246599
1794	43.0	0.9347826086956522	0.43434343434343436	27.798989873223327	13.513711972944469	4.0674983394590685
1795	40.0	0.8695652173913043	0.47619047619047616	28.14213562373095	13.988665017707829	3.8297847227170916
1796	41.0	0.9111111111111111	0.6833333333333333	27.656854249492376	13.560502697157142	3.9004233098462207
1797	37.0	0.925	0.5285714285714286	24.727922061357855	11.394682679488511	4.215756374925771
1798	48.0	0.8727272727272727	0.5714285714285714	31.31370849898476	15.469223704864705	4.10051570902526
1799	32.0	0.8648648648648649	0.5333333333333333	22.899494936611667	10.602042403403662	3.8914742548847356
1800	85.0	0.8173076923076923	0.4427083333333333	53.21320343559643	26.512621243122094	4.368645907816985
1801	35.0	0.9722222222222222	0.8974358974358975	25.621320343559645	14.049949217719718	3.080377070727613
1802	60.0	0.8823529411764706	0.4444444444444444	36.970562748477136	18.54421575385715	4.252692724348848
1803	61.0	0.8026315789473685	0.5304347826086957	46.071067811865476	24.858886631175345	3.2342499125457524
1804	60.0	0.9375	0.3076923076923077	37.698484809834994	19.9206626877109	3.9144289031732535
1805	56.0	0.9032258064516129	0.5384615384615384	32.72792206135785	15.465182808828166	4.728502187207247
1806	56.0	0.8115942028985508	0.4	41.72792206135785	22.4724869548957	3.3620911041574586
1807	85.0	0.85	0.4857142857142857	53.55634918610404	27.532098990499108	4.084691132502678
1808	33.0	0.868421052631579	0.55	25.27817459305202	13.49569465671057	3.1550562598480276
1809	46.0	0.9583333333333334	0.5974025974025974	27.31370849898476	12.986858497304707	4.525846142833693
1810	39.0	0.8666666666666667	0.5064935064935064	27.31370849898476	13.609039979029898	3.7932880376365903
1811	33.0	0.8048780487804879	0.5892857142857143	26.414213562373096	15.654696853062788	2.7798431543956528
1812	79.0	0.9080459770114943	0.4114583333333333	41.45584412271571	20.016907453434907	5.144934166935411
1813	59.0	0.8676470588235294	0.6145833333333334	35.89949493661167	17.878245974015197	4.262101079238348
1814	72.0	0.8470588235294118	0.36363636363636365	44.62741699796952	22.6445573515293	4.2015514633263065
1815	55.0	0.859375	0.5392156862745098	37.31370849898475	18.929813660439006	3.7676315296271112
1816	115.0	0.8156028368794326	0.2415966386554622	69.59797974644667	35.92635752694181	4.319933494228413
1817	41.0	0.82	0.36607142857142855	30.14213562373095	16.428088979950406	3.4486267289649515
1818	50.0	0.9090909090909091	0.46296296296296297	30.97056274847714	14.87262613456788	4.450819234856489
1819	85.0	0.7203389830508474	0.40865384615384615	56.79898987322333	29.1086725164018	4.400541910715196
1820	60.0	0.8823529411764706	0.37037037037037035	40.384776310850235	20.79563499537663	3.8365795856263256
1821	55.0	0.859375	0.46218487394957986	37.55634918610404	18.904024738059235	3.826462549796256
1822	49.0	0.9607843137254902	0.44545454545454544	29.79898987322333	14.363950841142325	4.338560282066711
1823	37.0	0.9024390243902439	0.42045454545454547	26.384776310850235	13.357223262307473	3.5697474115243337
1824	38.0	0.8837209302325582	0.5757575757575758	25.899494936611667	12.641869726147004	3.911100003110394
1825	46.0	0.71875	0.38333333333333336	35.55634918610404	18.92015243248754	4.029363651985549
1826	78.0	0.78	0.4642857142857143	52.142135623730944	27.130862983789893	3.946107393895307
1827	58.0	0.8787878787878788	0.6823529411764706	37.071067811865476	19.017726416463486	4.003600478072666
1828	101.0	0.7163120567375887	0.24938271604938272	64.76955262170047	33.01409393492767	4.946731306788293
1829	56.0	0.9655172413793104	0.4666666666666667	30.627416997969522	14.841715995270262	4.90199844601346
1830	64.0	0.7441860465116279	0.24242424242424243	48.83452377915607	26.475819669805567	3.4294958174543204
1831	48.0	0.8571428571428571	0.39669421487603307	31.213203435596427	15.110780533103611	4.240725895978355
1832	34.0	0.918918918918919	0.53125	22.14213562373095	10.69760311177422	4.076777059439268
1833	33.0	0.9705882352941176	0.825	21.65685424949238	10.352499412355698	3.993480475979891
1834	71.0	0.9342105263157895	0.34134615384615385	40.526911934581186	20.446954170835255	4.506803038312383
1835	78.0	0.9397590361445783	0.2698961937716263	47.012193308819754	24.17028511690043	4.2122921868830225
1836	43.0	0.9148936170212766	0.43434343434343436	27.79898987322333	13.457547297428164	4.1298412725564235
1837	47.0	0.9038461538461539	0.734375	32.44974746830583	17.63866940909249	3.465019355182926
1838	61.0	0.8591549295774648	0.39869281045751637	40.970562748477136	20.590698840307688	3.8754470830261916
1839	57.0	0.9193548387096774	0.5089285714285714	33.55634918610404	16.271023459558513	4.532689033926885
1840	81.0	0.9101123595505618	0.3403361344537815	45.112698372208094	22.311880121856653	4.767590754166441
1841	103.0	0.7006802721088435	0.3020527859237537	68.8700576850888	36.26949187986885	4.464358900417442
1842	89.0	0.8240740740740741	0.31785714285714284	50.526911934581186	24.638821105976678	4.919996286951656
1843	49.0	1.0	0.9607843137254902	34.82842712474619	18.919727720535672	3.2203157598345844
1844	70.0	0.7865168539325843	0.3645833333333333	52.14213562373095	28.22484939424144	3.342417422077793
1845	69.0	0.9857142857142858	0.3791208791208791	38.2842712474619	19.456341358725478	4.499367922674789
1846	38.0	0.7450980392156863	0.5066666666666667	28.035533905932738	17.21072144635764	3.051077323840132
1847	41.0	0.9318181818181818	0.5125	24.97056274847714	11.624035685081042	4.5301748815470395
1848	51.0	0.9444444444444444	0.53125	30.14213562373095	14.282122523822048	4.651092777715235
1849	65.0	0.9154929577464789	0.42207792207792205	36.04163056034261	17.692197858349825	4.882438524643096
1850	54.0	0.9152542372881356	0.7941176470588235	35.242640687119284	17.90887534347688	3.8256627650139197
1851	35.0	1.0	0.9722222222222222	25.414213562373092	13.488129069221914	3.234534115866557
1852	51.0	0.8947368421052632	0.3269230769230769	34.8700576850888	18.358975422005937	3.6720524460579504
1853	47.0	0.8392857142857143	0.41964285714285715	32.970562748477136	16.50741221807897	3.915546902828249
1854	113.0	0.6932515337423313	0.26904761904761904	70.52691193458118	35.71897658436146	5.588630555884896
1855	64.0	0.8767123287671232	0.3282051282051282	40.2842712474619	19.82503184580115	4.59229855986851
1856	65.0	0.9154929577464789	0.42207792207792205	36.62741699796952	18.19674438141961	4.618758684657207
1857	32.0	0.9411764705882353	0.5714285714285714	20.727922061357855	8.824705860397568	4.879760903719036
1858	48.0	0.7741935483870968	0.2171945701357466	29.556349186104043	23.004489889947646	3.333600058156512
1859	49.0	0.8448275862068966	0.5104166666666666	35.31370849898476	18.0377023505789	3.554405299852403
1860	55.0	0.8333333333333334	0.5092592592592593	37.69238815542512	19.844068104637046	3.685226579577469
1861	55.0	0.8208955223880597	0.39285714285714285	35.79898987322333	17.785928046216284	4.224517565211911
1862	60.0	0.8955223880597015	0.42857142857142855	35.21320343559642	17.11394645530247	4.572569549016784
1863	52.0	0.8813559322033898	0.8125	35.071067811865476	17.92914435323233	3.947313734622197
1864	75.0	0.8241758241758241	0.3588516746411483	45.45584412271571	22.626966267330573	4.475925451590479
1865	43.0	0.8269230769230769	0.33076923076923076	28.591883092036785	15.921971477753612	3.507662481512039
1866	58.0	0.8656716417910447	0.5087719298245614	40.142135623730944	20.179468764632574	3.689426831033024
1867	66.0	0.9041095890410958	0.3626373626373626	38.2842712474619	19.265109223888324	4.510136732976841
1868	61.0	0.8472222222222222	0.3177083333333333	39.698484809834994	19.966824366540685	4.151063296245162
1869	96.0	0.75	0.25806451612903225	68.66295090390226	36.8849807344598	3.6746978857945063
1870	59.0	0.9365079365079365	0.8194444444444444	36.44974746830583	18.674769927840394	3.975058049767593
1871	44.0	0.7586206896551724	0.3697478991596639	31.313708498984763	18.312366680883194	3.481384273853476
1872	42.0	0.9333333333333333	0.4772727272727273	26.97056274847714	13.21968829372857	4.087137632177995
1873	52.0	0.8524590163934426	0.611764705882353	36.48528137423857	18.274633676694787	3.8364355012685754
1874	50.0	0.9090909090909091	0.6666666666666666	31.31370849898476	15.243581115176342	4.148208623615645
1875	38.0	0.8837209302325582	0.5846153846153846	28.071067811865476	14.129701698904082	3.495506531401054
1876	42.0	0.7777777777777778	0.46153846153846156	28.48528137423857	15.505259290233976	3.7693831770406074
1877	43.0	0.8958333333333334	0.41346153846153844	30.384776310850235	15.258567953502366	3.681522152647297
1878	36.0	0.9230769230769231	0.5714285714285714	23.31370849898476	11.27553360234122	4.091318270722848
1879	52.0	0.896551724137931	0.65	33.89949493661167	16.782211535229376	4.0451567517931135
1880	71.0	0.8068181818181818	0.32272727272727275	48.04163056034261	24.636434095125892	4.2082627675651105
1881	83.0	0.8645833333333334	0.2902097902097902	53.698484809834994	27.164259659993604	3.938037042898469
1882	50.0	0.819672131147541	0.49019607843137253	36.69238815542512	19.504899441335418	3.483518018238643
1883	48.0	0.8	0.2857142857142857	33.79898987322333	18.63027276463095	3.8000940111039583
1884	71.0	0.7244897959183674	0.3034188034188034	52.55634918610404	31.16837985286803	3.403159165929139
1885	39.0	0.9069767441860465	0.8125	26.82842712474619	13.628115082538228	3.729820393121389
1886	47.0	0.8703703703703703	0.36153846153846153	32.62741699796952	16.565971536231828	3.8994264773832885
1887	86.0	0.7747747747747747	0.38392857142857145	61.14213562373095	32.64245965749462	3.561611853659285
1888	47.0	0.8103448275862069	0.44761904761904764	33.72792206135786	16.969149085231926	3.7044494018893146
1889	70.0	0.9210526315789473	0.7954545454545454	45.656854249492376	24.96119580467882	3.714056300672623
1890	70.0	0.9090909090909091	0.3333333333333333	41.11269837220809	20.373042798045617	4.498564919246493
1891	42.0	0.9130434782608695	0.5185185185185185	24.97056274847714	11.249088414938976	4.895965838138021
1892	59.0	0.8939393939393939	0.7763157894736842	39.656854249492376	21.546358914777567	3.6431266964421094
1893	32.0	0.8888888888888888	0.4444444444444444	23.556349186104047	11.451239630087978	3.613393271469707
1894	54.0	0.84375	0.36	37.21320343559643	18.660460225832633	3.714961854614836
1895	57.0	0.9047619047619048	0.3986013986013986	34.04163056034262	16.719198958760977	4.56389225932347
1896	79.0	0.8977272727272727	0.42245989304812837	41.45584412271571	20.29399270866128	5.090122576459488
1897	63.0	0.8513513513513513	0.3888888888888889	40.62741699796952	20.255027081854784	4.112972595603492
1898	71.0	0.8255813953488372	0.4034090909090909	49.55634918610404	25.478976872086964	3.6468914568080697
1899	69.0	0.8117647058823529	0.375	49.17766952966369	24.56658567355106	3.756921392067728
1900	38.0	0.9743589743589743	0.5277777777777778	22.970562748477143	10.638250145594712	4.529000371612908
1901	33.0	0.9705882352941176	0.6875	19.899494936611667	8.968084085566751	4.621933025880913
1902	45.0	0.9574468085106383	0.8823529411764706	32.41421356237309	18.244816427739043	3.041402687614224
1903	35.0	0.875	0.6363636363636364	25.071067811865476	12.492122165815296	3.7176833523892125
1904	42.0	0.9545454545454546	0.875	25.656854249492383	12.505236998192093	4.199125273342591
1905	46.0	0.9387755102040817	0.38333333333333336	29.62741699796952	14.907963540205252	4.12359562194053
1906	47.0	0.9038461538461539	0.42727272727272725	30.17766952966369	14.889203946365399	4.266492634141209
1907	48.0	0.8727272727272727	0.45714285714285713	33.55634918610404	16.575309992334237	3.7724422964767745
1908	48.0	0.8421052631578947	0.42857142857142855	33.72792206135786	16.98370003701175	3.8104082236139396
1909	34.0	0.9444444444444444	0.6296296296296297	21.899494936611667	10.34941043465436	4.1415793404949035
1910	46.0	0.8518518518518519	0.4107142857142857	32.97056274847714	16.5076959017627	3.757631506740239
1911	46.0	0.9019607843137255	0.38016528925619836	30.627416997969522	15.41267490893738	3.8819440952434374
1912	37.0	0.925	0.5285714285714286	24.72792206135785	12.045047840848662	3.9371551485308087
1913	38.0	0.7916666666666666	0.3877551020408163	29.72792206135785	16.365018081219866	3.1346566634996544
1914	81.0	0.801980198019802	0.42857142857142855	53.9350288425444	29.062604348434576	3.7148382403274507
1915	70.0	0.8045977011494253	0.43478260869565216	49.55634918610404	26.098454152467554	3.5768640116268915
1916	73.0	0.9125	0.44242424242424244	38.62741699796952	18.62745055908443	5.120675081598951
1917	54.0	0.8709677419354839	0.5142857142857142	34.14213562373095	16.595660608371364	4.302959663548665
1918	42.0	0.9130434782608695	0.7	29.656854249492376	15.50713853093568	3.488931858330745
1919	36.0	0.8780487804878049	0.375	26.970562748477143	14.241039625226659	3.265260509544879
1920	55.0	0.8870967741935484	0.6470588235294118	37.071067811865476	19.043494808263297	3.75486677472228
1921	36.0	0.9230769230769231	0.6	24.48528137423857	11.772896172738431	3.895727593620806
1922	50.0	0.8333333333333334	0.5882352941176471	36.69238815542512	18.88325557345495	3.4490953810502987
1923	60.0	0.8450704225352113	0.4166666666666667	40.384776310850235	20.014857391442373	3.9582452958914573
1924	52.0	0.896551724137931	0.5	32.14213562373095	15.558630862883659	4.302883276256992
1925	57.0	0.8142857142857143	0.5	39.106601717798206	20.303945724918762	3.6876784518139507
1926	59.0	0.8939393939393939	0.3782051282051282	35.45584412271571	17.54620340097297	4.401663508723896
1927	33.0	0.9166666666666666	0.6	23.071067811865476	11.707096009927893	3.6717858557683623
1928	33.0	0.9166666666666666	0.6875	24.48528137423857	12.370539928794884	3.4249193346126945
1929	37.0	0.9024390243902439	0.5138888888888888	24.142135623730947	11.432482223182863	4.336253937195372
1930	91.0	0.7913043478260869	0.37448559670781895	59.21320343559643	30.35451866636507	4.052920523998112
1931	62.0	0.9117647058823529	0.4305555555555556	38.384776310850235	18.984506429236504	4.398533897308277
1932	61.0	0.9384615384615385	0.5083333333333333	32.384776310850235	14.867816994700744	5.3254616069662735
1933	42.0	0.9130434782608695	0.8076923076923077	28.242640687119284	14.18466265918315	3.778668871766102
1934	46.0	1.0	0.5111111111111111	26.970562748477143	12.987872765249124	4.5354558228928585
1935	44.0	0.88	0.6285714285714286	30.485281374238575	15.093867976130296	3.7693775839504298
1936	39.0	0.9069767441860465	0.5064935064935064	26.14213562373095	12.527541303916404	3.9735597380374115
1937	58.0	0.8529411764705882	0.453125	37.55634918610404	18.66662997369444	4.096832435896293
1938	45.0	0.8823529411764706	0.5357142857142857	31.31370849898476	15.495446415004654	3.73251044564913
1939	71.0	0.7888888888888889	0.3736842105263158	45.21320343559643	22.58551061484539	4.539653900802651
1940	69.0	0.8734177215189873	0.3026315789473684	46.284271247461895	23.44192925711631	3.906167088104587
1941	54.0	0.7941176470588235	0.6	38.89949493661166	19.97895755398304	4.058771756332026
1942	70.0	0.7216494845360825	0.35353535353535354	49.79898987322333	25.94709747033287	4.197031288965541
1943	47.0	0.8867924528301887	0.47959183673469385	31.142135623730947	15.107937051407971	4.034497901290809
1944	46.0	0.92	0.6388888888888888	27.899494936611664	13.240777043713663	4.526895996357894
1945	46.0	0.9019607843137255	0.4791666666666667	33.520815280171306	17.300163520843206	3.3657333045869504
1946	59.0	0.8939393939393939	0.28365384615384615	41.11269837220809	20.987820329204666	3.79551951051953
1947	58.0	0.9206349206349206	0.49572649572649574	32.970562748477136	16.06645533843772	4.641722564235916
1948	77.0	0.9166666666666666	0.2673611111111111	48.18376618407356	24.413899928513025	4.1870515747269454
1949	86.0	0.8514851485148515	0.33725490196078434	47.112698372208094	24.30638216445408	4.728565509315405
1950	46.0	0.9019607843137255	0.38016528925619836	29.798989873223334	15.52322206164389	3.83463623411071
1951	69.0	0.7931034482758621	0.2948717948717949	46.284271247461895	24.357168699629607	4.0557341950254875
1952	56.0	0.7887323943661971	0.5333333333333333	41.48528137423857	24.254913092724497	3.27018177225142
1953	56.0	0.7887323943661971	0.4666666666666667	41.31370849898476	21.403006750877932	3.7482071879652596
1954	98.0	0.7903225806451613	0.34265734265734266	60.248737341529164	29.43313861990563	4.5382603540778135
1955	66.0	0.8571428571428571	0.3235294117647059	43.07716446627535	21.282317070123497	4.031053172159361
1956	32.0	0.8648648648648649	0.5818181818181818	24.48528137423857	12.268034420179859	3.4065681360105273
1957	65.0	0.8227848101265823	0.3439153439153439	46.21320343559643	23.49938457891256	3.702100975297869
1958	55.0	0.9166666666666666	0.4365079365079365	33.79898987322333	16.615046422721882	4.265223698382428
1959	62.0	0.8493150684931506	0.30392156862745096	42.2842712474619	21.697482411087393	3.7574353615331124
1960	58.0	0.8405797101449275	0.4027777777777778	39.7634559672906	20.674203156124562	3.7945967852955467
1961	48.0	0.8727272727272727	0.45714285714285713	32.935028842544405	16.84422264988987	3.7064054147805967
1962	35.0	0.9459459459459459	0.5555555555555556	23.313708498984763	11.066575006465197	4.0879488486948
1963	58.0	0.8787878787878788	0.48739495798319327	36.97056274847714	18.006749170427703	4.215878456773923
1964	46.0	0.9387755102040817	0.5111111111111111	32.14213562373095	15.536382377374299	3.812826618220483
1965	103.0	0.8728813559322034	0.7103448275862069	60.48528137423857	32.108875013087264	4.200627929355101
1966	57.0	0.8769230769230769	0.6333333333333333	38.48528137423857	19.858773849681114	3.751636546856772
1967	65.0	0.8666666666666667	0.7738095238095238	43.89949493661166	23.171191006723614	4.023016868766558
1968	95.0	0.7851239669421488	0.34545454545454546	58.04163056034261	29.32569295381597	4.439331739858374
1969	43.0	0.9148936170212766	0.8269230769230769	28.82842712474619	14.925242985374755	3.807100924164659
1970	48.0	0.8	0.45714285714285713	34.72792206135786	17.50529070726145	3.8372541584429865
1971	67.0	0.8481012658227848	0.4785714285714286	44.72792206135785	22.914570865489242	3.8231931747379067
1972	51.0	0.8793103448275862	0.5	36.142135623730944	17.851652077223576	3.6454490234824926
1973	43.0	0.8958333333333334	0.4725274725274725	29.520815280171306	15.087670056566518	3.7088270072712857
1974	96.0	0.8571428571428571	0.32323232323232326	60.8700576850888	31.218082890655108	4.026696753332418
1975	35.0	0.7608695652173914	0.6363636363636364	25.935028842544405	13.00190601118639	4.194679729783774
1976	132.0	0.7857142857142857	0.5866666666666667	89.72792206135786	48.72478670745184	3.94531368519323
1977	43.0	0.9347826086956522	0.5375	25.556349186104043	11.831560190145783	4.668700959382225
1978	55.0	0.7971014492753623	0.5092592592592593	39.31370849898476	20.515870167060232	3.6432067723159225
1979	46.0	0.8518518518518519	0.6764705882352942	32.621320343559645	19.701549566832064	3.1013417817347615
1980	64.0	0.810126582278481	0.4	44.97056274847714	22.81343781373574	3.767690621430089
1981	70.0	0.8536585365853658	0.3645833333333333	42.62741699796952	20.933053178053886	4.715058264824147
1982	73.0	0.8390804597701149	0.2673992673992674	47.66295090390226	26.37636037663445	3.702704280190818
1983	41.0	0.8723404255319149	0.5324675324675324	26.727922061357855	12.599214642750534	4.2011943883066865
1984	59.0	0.8939393939393939	0.6941176470588235	35.89949493661166	17.76132208104379	4.308548568029949
1985	58.0	0.8169014084507042	0.7631578947368421	39.89949493661167	21.55095705645195	3.8272454350884058
1986	99.0	0.792	0.21521739130434783	60.42640687119285	33.37662589227612	4.323023129379753
1987	60.0	0.8	0.4166666666666667	40.97056274847714	20.672180953470374	3.9708439019487174
1988	42.0	0.8936170212765957	0.5833333333333334	27.31370849898476	13.39870581852584	4.275473196119146
1989	47.0	0.8545454545454545	0.3357142857142857	34.42031021678297	17.496104023600314	3.514371573059402
1990	50.0	0.9803921568627451	0.8928571428571429	30.242640687119287	15.003185379339927	4.198145837528831
1991	67.0	0.8589743589743589	0.5317460317460317	40.142135623730944	19.8325278645695	4.438269799476798
1992	45.0	0.9	0.6428571428571429	30.48528137423857	15.155282033504523	3.792962204847829
1993	36.0	0.8780487804878049	0.3956043956043956	25.52081528017131	14.90861052219403	3.22107243106507
1994	66.0	0.8461538461538461	0.38823529411764707	41.79898987322333	21.14740104574101	4.283514235767281
1995	76.0	0.8539325842696629	0.4222222222222222	42.62741699796951	20.838043665562164	4.800771223060825
1996	64.0	0.8888888888888888	0.3878787878787879	37.45584412271571	18.525443356451053	4.527189906213734
1997	34.0	0.8717948717948718	0.5666666666666667	24.86396103067893	13.133202854909703	3.3673508839952957
1998	59.0	0.8805970149253731	0.5267857142857143	36.72792206135786	18.084919847276005	4.262605100370496
[truncated: 232,702 more rows]
